# Supplementary material for: (2S,4′R,5′R)-(E)-tert-Butyl 2-acetyl-2-(2-oxo-5-phenyl-1,3-dioxolan-4-ylmeth­yl)-5-phenyl­pent-4-enoate
Source: Acta Crystallogr Sect E Struct Rep Online. 2008 Jan 30;64(Pt 2):o530. doi: 10.1107/S1600536808002651 (PMC2960464; doi:10.1107/S1600536808002651)
Supplement: Supplementary file 1 [file e-64-0o530-sup1.cif]

##############################################################################
###                                                                        ###
###        Electronic paper (Acta Crystallographica Section E)             ###
###                                                                        ###
##############################################################################
#                                                                            #
# This CIF contains the data in a paper accepted for publication in Acta     #
# Crystallographica Section E. It conforms to the requirements of Notes      #
# for Authors for Section E, and has been peer reviewed under the auspices   #
# of the IUCr Commission on Journals.                                        #
#                                                                            #
# Full details of the Crystallographic Information File format               #
# are given in the paper "The Crystallographic Information File (CIF):       #
# a New Standard Archive File for Crystallography" by S. R. Hall, F. H.      #
# Allen and I. D. Brown [Acta Cryst. (1991), A47, 655-685].                  #
#                                                                            #
# The current version of the core CIF dictionary is obtainable from          #
# ftp://ftp.iucr.org/pub/cif_core.dic. The current version number is 2.1.    #
#                                                                            #
# Software is freely available for graphical display of the structure(s) in  #
# this CIF.  For information consult the CIF home page http://www.iucr.org/  #
# cif/home.html                                                              #
#                                                                            #
##############################################################################
                                             
data_global
_journal_date_recd_electronic     2008-01-22
_journal_date_accepted     2008-01-24
_journal_name_full     'Acta Crystallographica, Section E'
_journal_year     2008
_journal_volume     64
_journal_issue      2
_journal_page_first     o530
_journal_page_last     o530
_journal_paper_category     QO
_journal_coeditor_code     HG2374
_publ_contact_author_name     'David J. Fox'
_publ_contact_author_address
;
University of Cambridge
Department of Chemistry
Lensfield Road
Cambridge
CB2 1EW
UK
;
_publ_contact_author_email     'D.J.Fox@warwick.ac.uk'
_publ_section_title
;
(2<i>S</i>,4'<i>R</i>,5'<i>R</i>)-(<i>E</i>)-<i>tert</i>-Butyl
2-acetyl-2-(2-oxo-5-phenyl-1,3-dioxolan-4-ylmethyl)-5-phenylpent-4-enoate
;
loop_
    _publ_author_name
    _publ_author_footnote
    _publ_author_address
    'David J. Fox'
;
Current address:
Department of Chemistry,
University of Warwick,
Gibbet Hill Road,
Coventry CV4 7AL,
England
;
;
Department of Chemistry
University of Cambridge
Lensfield Road
Cambridge CB2 1EW
England
;
    'Daniel Sejer Pedersen'
;
Current address:
Department of Chemistry,
University of Adelaide,
SA 5005,
Australia
;
;
Department of Chemistry
University of Cambridge
Lensfield Road
Cambridge CB2 1EW
England
;
    'Stuart Warren' .
;
Department of Chemistry
University of Cambridge
Lensfield Road
Cambridge CB2 1EW
England
;
data_I
_chemical_name_systematic
;
(2<i>S</i>,4'<i>R</i>,5'<i>R</i>)-(<i>E</i>)-<i>tert</i>-Butyl
2-acetyl-2-(2-oxo-5-phenyl-1,3-dioxolan-4-ylmethyl)-5-phenylpent-4-enoate
;
_chemical_name_common     ?
_chemical_formula_moiety     'C27 H30 O6'
_chemical_formula_sum     'C27 H30 O6'
_chemical_formula_iupac     'C27 H30 O6'
_chemical_formula_weight     450.51
_chemical_melting_point     ?
_symmetry_cell_setting     orthorhombic
_symmetry_space_group_name_H-M     'P 21 21 21'
_symmetry_space_group_name_Hall     'P 2ac 2ab'
loop_
    _symmetry_equiv_pos_as_xyz
    'x, y, z'
    '-x+1/2, -y, z+1/2'
    '-x, y+1/2, -z+1/2'
    'x+1/2, -y+1/2, -z'
_cell_length_a     6.4707(2)
_cell_length_b     7.7258(4)
_cell_length_c     49.803(3)
_cell_angle_alpha     90.00
_cell_angle_beta     90.00
_cell_angle_gamma     90.00
_cell_volume     2489.7(2)
_cell_formula_units_Z     4
_cell_measurement_reflns_used     21008
_cell_measurement_theta_min     1.02
_cell_measurement_theta_max     25.03
_cell_measurement_temperature     200(2)
_exptl_crystal_description     plate
_exptl_crystal_colour     colourless
_exptl_crystal_size_max     0.37
_exptl_crystal_size_mid     0.25
_exptl_crystal_size_min     0.05
_exptl_crystal_density_diffrn     1.202
_exptl_crystal_density_meas     ?
_exptl_crystal_density_method     'not measured'
_exptl_crystal_F_000     960
_exptl_absorpt_coefficient_mu     0.084
_exptl_absorpt_correction_type     multi-scan
_exptl_absorpt_process_details     '(SORTAV; Blessing, 1995)'
_exptl_absorpt_correction_T_min     0.817
_exptl_absorpt_correction_T_max     0.996
_exptl_special_details     ?
_diffrn_ambient_temperature     200(2)
_diffrn_radiation_type     MoK\a
_diffrn_radiation_wavelength     0.71073
_diffrn_radiation_source     'fine-focus sealed tube'
_diffrn_radiation_monochromator     graphite
_diffrn_measurement_device_type     'Nonius KappaCCD'
_diffrn_measurement_method     '\w and \f'
_diffrn_reflns_number     4524
_diffrn_reflns_av_R_equivalents     0.0701
_diffrn_reflns_av_sigmaI/netI     0.0927
_diffrn_reflns_theta_min     3.55
_diffrn_reflns_theta_max     24.87
_diffrn_reflns_theta_full     20.81
_diffrn_measured_fraction_theta_max     0.707
_diffrn_measured_fraction_theta_full     0.907
_diffrn_reflns_limit_h_min     -7
_diffrn_reflns_limit_h_max     7
_diffrn_reflns_limit_k_min     -9
_diffrn_reflns_limit_k_max     9
_diffrn_reflns_limit_l_min     -58
_diffrn_reflns_limit_l_max     58
_diffrn_standards_number     0
_diffrn_standards_interval_count     .
_diffrn_standards_interval_time     .
_diffrn_standards_decay_%     ?
_refine_special_details
;
 Refinement of F^2^ against ALL reflections.  The weighted R-factor wR and
 goodness of fit S are based on F^2^, conventional R-factors R are based
 on F, with F set to zero for negative F^2^. The threshold expression of
 F^2^ > 2sigma(F^2^) is used only for calculating R-factors(gt) etc. and is
 not relevant to the choice of reflections for refinement.  R-factors based
 on F^2^ are statistically about twice as large as those based on F, and R-
 factors based on ALL data will be even larger.
;
_reflns_number_total     1806
_reflns_number_gt     1188
_reflns_threshold_expression     I>2\s(I)
_refine_ls_structure_factor_coef     Fsqd
_refine_ls_matrix_type     full
_refine_ls_R_factor_all     0.1451
_refine_ls_R_factor_gt     0.0802
_refine_ls_wR_factor_gt     0.1968
_refine_ls_wR_factor_ref     0.2556
_refine_ls_goodness_of_fit_ref     1.100
_refine_ls_restrained_S_all     1.112
_refine_ls_number_reflns     1806
_refine_ls_number_parameters     274
_refine_ls_number_restraints     1
_refine_ls_hydrogen_treatment     constr
_refine_ls_weighting_scheme     calc
_refine_ls_weighting_details
                  'calc w=1/[\s^2^(Fo^2^)+(0.175P)^2^] where P=(Fo^2^+2Fc^2^)/3'
_atom_sites_solution_hydrogens     geom
_atom_sites_solution_primary     direct
_atom_sites_solution_secondary     difmap
_refine_ls_shift/su_max     0.000
_refine_ls_shift/su_mean     0.000
_refine_diff_density_max     0.638
_refine_diff_density_min     -0.684
_refine_ls_extinction_method     none
_refine_ls_extinction_coef     ?
_refine_ls_abs_structure_details
;
In the absence of significant anomalous scattering effects,
770 Friedel pairs have been merged as equivalent data.
;
_refine_ls_abs_structure_Flack     ?
loop_
    _atom_type_symbol
    _atom_type_description
    _atom_type_scat_dispersion_real
    _atom_type_scat_dispersion_imag
    _atom_type_scat_source
    'C' 'C' 0.0033 0.0000
                         'International Tables Vol C Tables 4.2.6.8 and 6.1.1.4'
    'H' 'H' 0.0000 0.0000
                         'International Tables Vol C Tables 4.2.6.8 and 6.1.1.4'
    'O' 'O' 0.0106 0.0000
                         'International Tables Vol C Tables 4.2.6.8 and 6.1.1.4'
_computing_data_collection     'COLLECT (Nonius, 1998)'
_computing_cell_refinement     'SCALEPACK (Otwinowski & Minor, 1997)'
_computing_data_reduction
;
DENZO and SCALEPACK (Otwinowski & Minor, 1997)
;
_computing_structure_solution     'SIR92 (Altomare <i>et al.</i>, 1994)'
_computing_structure_refinement     'SHELXL97 (Sheldrick, 2008)'
_computing_molecular_graphics     'SHELXTL (Sheldrick, 2008)'
_computing_publication_material     'SHELXTL (Sheldrick, 2008)'
loop_
    _atom_site_type_symbol
    _atom_site_label
    _atom_site_fract_x
    _atom_site_fract_y
    _atom_site_fract_z
    _atom_site_U_iso_or_equiv
    _atom_site_adp_type
    _atom_site_calc_flag
    _atom_site_refinement_flags
    _atom_site_occupancy
    _atom_site_disorder_assembly
    _atom_site_disorder_group
    O O1 0.5651(9) 0.7809(10) 0.79920(11) 0.078(2) Uani d . 1 . .
    O O2 0.7465(8) 0.5341(8) 0.80759(10) 0.0608(15) Uani d . 1 . .
    O O3 0.4141(8) 0.4621(9) 0.84707(10) 0.0691(17) Uani d . 1 . .
    O O4 0.3075(9) 0.3331(8) 0.88419(13) 0.0799(19) Uani d . 1 . .
    O O5 0.1713(12) 0.2537(12) 0.84465(15) 0.118(3) Uani d . 1 . .
    O O6 1.1049(8) 0.7479(10) 0.85656(13) 0.086(2) Uani d . 1 . .
    C C1 0.6727(11) 0.6903(13) 0.81319(16) 0.057(2) Uani d . 1 . .
    C C2 0.7525(10) 0.7483(12) 0.84096(14) 0.053(2) Uani d . 1 . .
    C C3 0.7220(10) 0.6075(11) 0.86277(15) 0.050(2) Uani d . 1 . .
    H H3A 0.7955 0.5014 0.8570 0.060 Uiso calc R 1 . .
    H H3B 0.7876 0.6480 0.8796 0.060 Uiso calc R 1 . .
    C C4 0.5051(11) 0.5618(12) 0.86863(14) 0.053(2) Uani d . 1 . .
    H H4A 0.4234 0.6704 0.8712 0.063 Uiso calc R 1 . .
    C C5 0.4734(13) 0.4430(12) 0.89308(14) 0.062(2) Uani d . 1 . .
    H H5A 0.6005 0.3717 0.8960 0.074 Uiso calc R 1 . .
    C C6 0.2887(15) 0.3408(16) 0.8573(2) 0.082(3) Uani d . 1 . .
    C C7 0.4154(9) 0.5309(9) 0.91885(9) 0.058(2) Uani d G 1 . .
    C C8 0.2322(8) 0.6241(9) 0.92076(11) 0.072(3) Uani d G 1 . .
    H H8A 0.1450 0.6355 0.9055 0.086 Uiso calc R 1 . .
    C C9 0.1766(10) 0.7005(9) 0.94498(15) 0.090(3) Uani d G 1 . .
    H H9A 0.0515 0.7642 0.9463 0.108 Uiso calc R 1 . .
    C C10 0.3042(13) 0.6837(9) 0.96728(11) 0.101(4) Uani d G 1 . .
    H H10A 0.2662 0.7360 0.9838 0.121 Uiso calc R 1 . .
    C C11 0.4874(12) 0.5905(10) 0.96537(9) 0.096(3) Uani d G 1 . .
    H H11A 0.5746 0.5791 0.9806 0.116 Uiso calc R 1 . .
    C C12 0.5429(9) 0.5141(9) 0.94116(12) 0.075(3) Uani d G 1 . .
    H H12A 0.6681 0.4504 0.9399 0.090 Uiso calc R 1 . .
    C C13 0.9897(13) 0.7829(13) 0.83825(17) 0.064(2) Uani d . 1 . .
    C C14 1.0678(12) 0.8710(13) 0.81315(16) 0.073(3) Uani d . 1 . .
    H H14A 1.2177 0.8868 0.8144 0.110 Uiso calc R 1 . .
    H H14B 1.0007 0.9840 0.8113 0.110 Uiso calc R 1 . .
    H H14C 1.0356 0.7992 0.7975 0.110 Uiso calc R 1 . .
    C C15 0.6514(11) 0.9228(11) 0.84840(15) 0.055(2) Uani d . 1 . .
    H H15A 0.6708 1.0055 0.8334 0.066 Uiso calc R 1 . .
    H H15B 0.5011 0.9055 0.8509 0.066 Uiso calc R 1 . .
    C C16 0.7411(16) 0.9975(13) 0.8733(2) 0.094(4) Uani d D 1 . .
    H H16A 0.8774 1.0426 0.8722 0.112 Uiso calc R 1 . .
    C C17 0.6501(16) 1.0065(14) 0.8962(2) 0.093(3) Uani d D 1 . .
    H H17A 0.5094 0.9719 0.8971 0.111 Uiso calc R 1 . .
    C C18 0.7538(12) 1.0696(10) 0.92249(10) 0.083(3) Uani d G 1 . .
    C C19 0.6353(9) 1.0352(9) 0.94515(13) 0.078(3) Uani d G 1 . .
    H H19A 0.5048 0.9801 0.9434 0.094 Uiso calc R 1 . .
    C C20 0.7078(11) 1.0815(10) 0.97042(10) 0.092(3) Uani d G 1 . .
    H H20A 0.6268 1.0580 0.9859 0.110 Uiso calc R 1 . .
    C C21 0.8987(12) 1.1622(10) 0.97304(13) 0.091(3) Uani d G 1 . .
    H H21A 0.9483 1.1938 0.9903 0.109 Uiso calc R 1 . .
    C C22 1.0172(9) 1.1966(9) 0.95038(19) 0.099(3) Uani d G 1 . .
    H H22A 1.1478 1.2517 0.9522 0.119 Uiso calc R 1 . .
    C C23 0.9448(11) 1.1503(10) 0.92511(15) 0.090(3) Uani d G 1 . .
    H H23A 1.0258 1.1738 0.9096 0.109 Uiso calc R 1 . .
    C C24 0.6977(13) 0.4463(15) 0.78174(16) 0.073(3) Uani d . 1 . .
    C C25 0.4660(18) 0.445(2) 0.7773(2) 0.118(5) Uani d . 1 . .
    H H25A 0.4169 0.5632 0.7745 0.176 Uiso calc R 1 . .
    H H25B 0.3977 0.3952 0.7932 0.176 Uiso calc R 1 . .
    H H25C 0.4335 0.3742 0.7615 0.176 Uiso calc R 1 . .
    C C26 0.796(2) 0.2715(13) 0.7865(2) 0.110(4) Uani d . 1 . .
    H H26A 0.7212 0.2104 0.8007 0.165 Uiso calc R 1 . .
    H H26B 0.9407 0.2874 0.7919 0.165 Uiso calc R 1 . .
    H H26C 0.7911 0.2034 0.7699 0.165 Uiso calc R 1 . .
    C C27 0.8136(17) 0.5420(17) 0.75951(19) 0.106(4) Uani d . 1 . .
    H H27A 0.7483 0.6547 0.7564 0.160 Uiso calc R 1 . .
    H H27B 0.8090 0.4736 0.7430 0.160 Uiso calc R 1 . .
    H H27C 0.9577 0.5593 0.7649 0.160 Uiso calc R 1 . .
loop_
    _atom_site_aniso_label
    _atom_site_aniso_U_11
    _atom_site_aniso_U_22
    _atom_site_aniso_U_33
    _atom_site_aniso_U_12
    _atom_site_aniso_U_13
    _atom_site_aniso_U_23
    O1 0.061(3) 0.111(6) 0.060(3) 0.030(4) -0.011(3) -0.001(4)
    O2 0.056(3) 0.074(4) 0.052(3) 0.014(3) 0.000(3) -0.002(3)
    O3 0.053(3) 0.096(5) 0.059(3) -0.013(4) 0.001(3) -0.006(4)
    O4 0.080(4) 0.075(5) 0.085(5) -0.023(4) 0.014(4) 0.001(4)
    O5 0.099(5) 0.150(8) 0.104(6) -0.062(6) 0.009(4) -0.035(5)
    O6 0.043(3) 0.127(6) 0.087(4) 0.011(4) -0.017(3) 0.026(4)
    C1 0.041(4) 0.077(7) 0.054(5) 0.008(5) 0.009(4) 0.006(5)
    C2 0.038(4) 0.071(6) 0.050(4) 0.014(4) -0.004(3) -0.006(4)
    C3 0.040(4) 0.061(6) 0.050(4) 0.007(4) -0.007(4) 0.001(4)
    C4 0.051(4) 0.061(5) 0.047(4) 0.002(4) -0.003(4) 0.002(4)
    C5 0.064(5) 0.060(6) 0.061(5) 0.007(5) 0.000(4) 0.006(5)
    C6 0.066(6) 0.107(10) 0.074(7) -0.005(7) 0.011(6) -0.021(7)
    C7 0.068(5) 0.052(6) 0.053(5) -0.002(5) 0.004(4) 0.012(4)
    C8 0.072(6) 0.081(7) 0.063(6) 0.004(6) 0.014(5) 0.006(5)
    C9 0.096(7) 0.088(8) 0.085(7) 0.001(7) 0.037(6) 0.006(7)
    C10 0.155(11) 0.080(8) 0.069(7) -0.001(9) 0.037(8) -0.007(6)
    C11 0.154(10) 0.071(8) 0.064(7) -0.012(8) -0.006(7) 0.001(6)
    C12 0.099(6) 0.069(7) 0.058(5) -0.004(6) -0.001(5) 0.008(5)
    C13 0.044(4) 0.076(7) 0.073(6) 0.006(5) 0.007(4) -0.009(5)
    C14 0.052(4) 0.093(8) 0.074(6) -0.003(5) 0.003(4) 0.020(6)
    C15 0.050(4) 0.060(6) 0.055(5) 0.006(4) 0.001(4) 0.002(5)
    C16 0.076(6) 0.077(8) 0.129(9) 0.033(6) 0.020(7) -0.002(7)
    C17 0.075(6) 0.098(9) 0.105(8) -0.001(7) 0.015(6) 0.014(7)
    C18 0.132(9) 0.053(6) 0.065(6) 0.013(7) -0.008(6) -0.002(5)
    C19 0.100(6) 0.066(7) 0.069(6) -0.007(6) 0.001(5) -0.011(5)
    C20 0.122(8) 0.089(8) 0.065(6) 0.020(8) 0.023(6) 0.012(6)
    C21 0.105(8) 0.082(8) 0.087(8) -0.007(7) -0.024(7) 0.002(6)
    C22 0.078(6) 0.075(8) 0.145(10) 0.006(6) -0.002(8) 0.011(9)
    C23 0.087(7) 0.087(9) 0.098(8) 0.001(7) 0.027(6) 0.000(7)
    C24 0.070(5) 0.098(8) 0.050(5) 0.005(6) -0.003(4) -0.012(6)
    C25 0.115(8) 0.146(12) 0.092(7) -0.013(9) -0.019(7) -0.051(8)
    C26 0.182(12) 0.073(8) 0.075(7) 0.005(9) 0.005(8) -0.022(6)
    C27 0.128(8) 0.127(10) 0.065(6) 0.014(9) 0.019(6) -0.002(7)
_geom_special_details
;
 All esds (except the esd in the dihedral angle between two l.s. planes)
 are estimated using the full covariance matrix.  The cell esds are taken
 into account individually in the estimation of esds in distances, angles
 and torsion angles; correlations between esds in cell parameters are only
 used when they are defined by crystal symmetry.  An approximate (isotropic)
 treatment of cell esds is used for estimating esds involving l.s. planes.
;
loop_
    _geom_bond_atom_site_label_1
    _geom_bond_atom_site_label_2
    _geom_bond_site_symmetry_2
    _geom_bond_distance
    _geom_bond_publ_flag
    O1 C1 . 1.209(9) ?
    O2 C1 . 1.327(10) ?
    O2 C24 . 1.489(10) ?
    O3 C6 . 1.341(12) ?
    O3 C4 . 1.447(9) ?
    O4 C6 . 1.345(11) ?
    O4 C5 . 1.438(10) ?
    O5 C6 . 1.195(11) ?
    O6 C13 . 1.208(9) ?
    C1 C2 . 1.542(11) ?
    C2 C15 . 1.544(12) ?
    C2 C3 . 1.550(11) ?
    C2 C13 . 1.564(12) ?
    C3 C4 . 1.476(10) ?
    C3 H3A . 0.9900 ?
    C3 H3B . 0.9900 ?
    C4 C5 . 1.539(11) ?
    C4 H4A . 1.0000 ?
    C5 C7 . 1.500(9) ?
    C5 H5A . 1.0000 ?
    C7 C8 . 1.3900 ?
    C7 C12 . 1.3900 ?
    C8 C9 . 1.3900 ?
    C8 H8A . 0.9500 ?
    C9 C10 . 1.3900 ?
    C9 H9A . 0.9500 ?
    C10 C11 . 1.3900 ?
    C10 H10A . 0.9500 ?
    C11 C12 . 1.3900 ?
    C11 H11A . 0.9500 ?
    C12 H12A . 0.9500 ?
    C13 C14 . 1.511(11) ?
    C14 H14A . 0.9800 ?
    C14 H14B . 0.9800 ?
    C14 H14C . 0.9800 ?
    C15 C16 . 1.487(13) ?
    C15 H15A . 0.9900 ?
    C15 H15B . 0.9900 ?
    C16 C17 . 1.286(8) ?
    C16 H16A . 0.9500 ?
    C17 C18 . 1.548(12) ?
    C17 H17A . 0.9500 ?
    C18 C19 . 1.3900 ?
    C18 C23 . 1.3900 ?
    C19 C20 . 1.3900 ?
    C19 H19A . 0.9500 ?
    C20 C21 . 1.3900 ?
    C20 H20A . 0.9500 ?
    C21 C22 . 1.3900 ?
    C21 H21A . 0.9500 ?
    C22 C23 . 1.3900 ?
    C22 H22A . 0.9500 ?
    C23 H23A . 0.9500 ?
    C24 C26 . 1.512(14) ?
    C24 C25 . 1.515(14) ?
    C24 C27 . 1.528(14) ?
    C25 H25A . 0.9800 ?
    C25 H25B . 0.9800 ?
    C25 H25C . 0.9800 ?
    C26 H26A . 0.9800 ?
    C26 H26B . 0.9800 ?
    C26 H26C . 0.9800 ?
    C27 H27A . 0.9800 ?
    C27 H27B . 0.9800 ?
    C27 H27C . 0.9800 ?
loop_
    _geom_angle_atom_site_label_1
    _geom_angle_atom_site_label_2
    _geom_angle_atom_site_label_3
    _geom_angle_site_symmetry_1
    _geom_angle_site_symmetry_3
    _geom_angle
    _geom_angle_publ_flag
    C1 O2 C24 . . 121.3(7) ?
    C6 O3 C4 . . 109.6(6) ?
    C6 O4 C5 . . 110.3(8) ?
    O1 C1 O2 . . 127.8(8) ?
    O1 C1 C2 . . 122.8(9) ?
    O2 C1 C2 . . 109.4(7) ?
    C1 C2 C15 . . 109.1(7) ?
    C1 C2 C3 . . 112.5(7) ?
    C15 C2 C3 . . 113.0(6) ?
    C1 C2 C13 . . 107.5(6) ?
    C15 C2 C13 . . 106.7(8) ?
    C3 C2 C13 . . 107.8(7) ?
    C4 C3 C2 . . 115.3(6) ?
    C4 C3 H3A . . 108.5 ?
    C2 C3 H3A . . 108.5 ?
    C4 C3 H3B . . 108.5 ?
    C2 C3 H3B . . 108.5 ?
    H3A C3 H3B . . 107.5 ?
    O3 C4 C3 . . 111.6(7) ?
    O3 C4 C5 . . 102.4(7) ?
    C3 C4 C5 . . 115.2(6) ?
    O3 C4 H4A . . 109.1 ?
    C3 C4 H4A . . 109.1 ?
    C5 C4 H4A . . 109.1 ?
    O4 C5 C7 . . 110.1(6) ?
    O4 C5 C4 . . 102.0(6) ?
    C7 C5 C4 . . 116.1(7) ?
    O4 C5 H5A . . 109.4 ?
    C7 C5 H5A . . 109.4 ?
    C4 C5 H5A . . 109.4 ?
    O5 C6 O3 . . 125.2(10) ?
    O5 C6 O4 . . 123.9(11) ?
    O3 C6 O4 . . 110.8(9) ?
    C8 C7 C12 . . 120.0 ?
    C8 C7 C5 . . 120.4(5) ?
    C12 C7 C5 . . 119.5(5) ?
    C9 C8 C7 . . 120.0 ?
    C9 C8 H8A . . 120.0 ?
    C7 C8 H8A . . 120.0 ?
    C8 C9 C10 . . 120.0 ?
    C8 C9 H9A . . 120.0 ?
    C10 C9 H9A . . 120.0 ?
    C11 C10 C9 . . 120.0 ?
    C11 C10 H10A . . 120.0 ?
    C9 C10 H10A . . 120.0 ?
    C10 C11 C12 . . 120.0 ?
    C10 C11 H11A . . 120.0 ?
    C12 C11 H11A . . 120.0 ?
    C11 C12 C7 . . 120.0 ?
    C11 C12 H12A . . 120.0 ?
    C7 C12 H12A . . 120.0 ?
    O6 C13 C14 . . 121.3(7) ?
    O6 C13 C2 . . 120.2(8) ?
    C14 C13 C2 . . 118.5(8) ?
    C13 C14 H14A . . 109.5 ?
    C13 C14 H14B . . 109.5 ?
    H14A C14 H14B . . 109.5 ?
    C13 C14 H14C . . 109.5 ?
    H14A C14 H14C . . 109.5 ?
    H14B C14 H14C . . 109.5 ?
    C16 C15 C2 . . 112.0(6) ?
    C16 C15 H15A . . 109.2 ?
    C2 C15 H15A . . 109.2 ?
    C16 C15 H15B . . 109.2 ?
    C2 C15 H15B . . 109.2 ?
    H15A C15 H15B . . 107.9 ?
    C17 C16 C15 . . 125.7(10) ?
    C17 C16 H16A . . 117.2 ?
    C15 C16 H16A . . 117.2 ?
    C16 C17 C18 . . 124.6(10) ?
    C16 C17 H17A . . 117.7 ?
    C18 C17 H17A . . 117.7 ?
    C19 C18 C23 . . 120.0 ?
    C19 C18 C17 . . 112.7(6) ?
    C23 C18 C17 . . 127.3(6) ?
    C20 C19 C18 . . 120.0 ?
    C20 C19 H19A . . 120.0 ?
    C18 C19 H19A . . 120.0 ?
    C19 C20 C21 . . 120.0 ?
    C19 C20 H20A . . 120.0 ?
    C21 C20 H20A . . 120.0 ?
    C22 C21 C20 . . 120.0 ?
    C22 C21 H21A . . 120.0 ?
    C20 C21 H21A . . 120.0 ?
    C21 C22 C23 . . 120.0 ?
    C21 C22 H22A . . 120.0 ?
    C23 C22 H22A . . 120.0 ?
    C22 C23 C18 . . 120.0 ?
    C22 C23 H23A . . 120.0 ?
    C18 C23 H23A . . 120.0 ?
    O2 C24 C26 . . 100.5(7) ?
    O2 C24 C25 . . 109.8(8) ?
    C26 C24 C25 . . 115.6(13) ?
    O2 C24 C27 . . 107.6(8) ?
    C26 C24 C27 . . 109.8(9) ?
    C25 C24 C27 . . 112.6(10) ?
    C24 C25 H25A . . 109.5 ?
    C24 C25 H25B . . 109.5 ?
    H25A C25 H25B . . 109.5 ?
    C24 C25 H25C . . 109.5 ?
    H25A C25 H25C . . 109.5 ?
    H25B C25 H25C . . 109.5 ?
    C24 C26 H26A . . 109.5 ?
    C24 C26 H26B . . 109.5 ?
    H26A C26 H26B . . 109.5 ?
    C24 C26 H26C . . 109.5 ?
    H26A C26 H26C . . 109.5 ?
    H26B C26 H26C . . 109.5 ?
    C24 C27 H27A . . 109.5 ?
    C24 C27 H27B . . 109.5 ?
    H27A C27 H27B . . 109.5 ?
    C24 C27 H27C . . 109.5 ?
    H27A C27 H27C . . 109.5 ?
    H27B C27 H27C . . 109.5 ?
loop_
    _geom_torsion_atom_site_label_1
    _geom_torsion_atom_site_label_2
    _geom_torsion_atom_site_label_3
    _geom_torsion_atom_site_label_4
    _geom_torsion_site_symmetry_1
    _geom_torsion_site_symmetry_2
    _geom_torsion_site_symmetry_3
    _geom_torsion_site_symmetry_4
    _geom_torsion
    _geom_torsion_publ_flag
    C24 O2 C1 O1 . . . . -1.1(11) ?
    C24 O2 C1 C2 . . . . -179.0(6) ?
    O1 C1 C2 C15 . . . . 6.8(10) ?
    O2 C1 C2 C15 . . . . -175.2(6) ?
    O1 C1 C2 C3 . . . . 133.0(8) ?
    O2 C1 C2 C3 . . . . -49.0(8) ?
    O1 C1 C2 C13 . . . . -108.5(9) ?
    O2 C1 C2 C13 . . . . 69.5(9) ?
    C1 C2 C3 C4 . . . . -63.4(9) ?
    C15 C2 C3 C4 . . . . 60.6(10) ?
    C13 C2 C3 C4 . . . . 178.2(7) ?
    C6 O3 C4 C3 . . . . 142.5(7) ?
    C6 O3 C4 C5 . . . . 18.7(8) ?
    C2 C3 C4 O3 . . . . 72.6(10) ?
    C2 C3 C4 C5 . . . . -171.2(7) ?
    C6 O4 C5 C7 . . . . 141.5(7) ?
    C6 O4 C5 C4 . . . . 17.6(9) ?
    O3 C4 C5 O4 . . . . -21.1(7) ?
    C3 C4 C5 O4 . . . . -142.4(8) ?
    O3 C4 C5 C7 . . . . -140.8(7) ?
    C3 C4 C5 C7 . . . . 97.9(9) ?
    C4 O3 C6 O5 . . . . 169.6(10) ?
    C4 O3 C6 O4 . . . . -8.5(10) ?
    C5 O4 C6 O5 . . . . 175.1(10) ?
    C5 O4 C6 O3 . . . . -6.7(10) ?
    O4 C5 C7 C8 . . . . -53.3(8) ?
    C4 C5 C7 C8 . . . . 61.9(8) ?
    O4 C5 C7 C12 . . . . 124.7(6) ?
    C4 C5 C7 C12 . . . . -120.1(6) ?
    C12 C7 C8 C9 . . . . 0.0 ?
    C5 C7 C8 C9 . . . . 178.0(6) ?
    C7 C8 C9 C10 . . . . 0.0 ?
    C8 C9 C10 C11 . . . . 0.0 ?
    C9 C10 C11 C12 . . . . 0.0 ?
    C10 C11 C12 C7 . . . . 0.0 ?
    C8 C7 C12 C11 . . . . 0.0 ?
    C5 C7 C12 C11 . . . . -178.0(6) ?
    C1 C2 C13 O6 . . . . -144.0(9) ?
    C15 C2 C13 O6 . . . . 99.1(10) ?
    C3 C2 C13 O6 . . . . -22.5(12) ?
    C1 C2 C13 C14 . . . . 39.9(12) ?
    C15 C2 C13 C14 . . . . -77.0(9) ?
    C3 C2 C13 C14 . . . . 161.4(7) ?
    C1 C2 C15 C16 . . . . -172.8(7) ?
    C3 C2 C15 C16 . . . . 61.3(9) ?
    C13 C2 C15 C16 . . . . -56.9(9) ?
    C2 C15 C16 C17 . . . . -108.2(11) ?
    C15 C16 C17 C18 . . . . 174.1(8) ?
    C16 C17 C18 C19 . . . . -168.3(10) ?
    C16 C17 C18 C23 . . . . 10.7(15) ?
    C23 C18 C19 C20 . . . . 0.0 ?
    C17 C18 C19 C20 . . . . 179.1(7) ?
    C18 C19 C20 C21 . . . . 0.0 ?
    C19 C20 C21 C22 . . . . 0.0 ?
    C20 C21 C22 C23 . . . . 0.0 ?
    C21 C22 C23 C18 . . . . 0.0 ?
    C19 C18 C23 C22 . . . . 0.0 ?
    C17 C18 C23 C22 . . . . -178.9(8) ?
    C1 O2 C24 C26 . . . . -174.4(8) ?
    C1 O2 C24 C25 . . . . -52.1(13) ?
    C1 O2 C24 C27 . . . . 70.8(9) ?
loop_
    _geom_hbond_atom_site_label_D
    _geom_hbond_atom_site_label_H
    _geom_hbond_atom_site_label_A
    _geom_hbond_site_symmetry_A
    _geom_hbond_distance_DH
    _geom_hbond_distance_HA
    _geom_hbond_distance_DA
    _geom_hbond_angle_DHA
    _geom_hbond_publ_flag
    C19 H19A Cg . 0.95 3.03 3.757 134.6 yes
