# Supplementary material for: (2S,4′R,5′R)-(E)-tert-Butyl 2-acetyl-2-(2-oxo-5-phenyl-1,3-dioxolan-4-ylmeth­yl)-5-phenyl­pent-4-enoate
Source: Acta Crystallogr Sect E Struct Rep Online. 2008 Jan 30;64(Pt 2):o530. doi: 10.1107/S1600536808002651 (PMC2960464; doi:10.1107/S1600536808002651)
Supplement: Supplementary file 2 [file e-64-0o530-Isup2.hkl]

# 
# h,k,l, Fc-squared, Fo-squared, sigma(Fo-squared) and status flag 
# 
data_I
_shelx_title ' sw0502 in space group P 21 21 21' 
_shelx_refln_list_code          4 
_shelx_F_calc_maximum      141.18 
_exptl_crystal_F_000       960.00 
_reflns_d_resolution_high  0.8451 
 
loop_ 
 _symmetry_equiv_pos_as_xyz 
 'x, y, z' 
 '-x+1/2, -y, z+1/2' 
 '-x, y+1/2, -z+1/2' 
 'x+1/2, -y+1/2, -z' 
 
_cell_length_a     6.4707 
_cell_length_b     7.7258 
_cell_length_c    49.8030 
_cell_angle_alpha  90.000 
_cell_angle_beta   90.000 
_cell_angle_gamma  90.000 
 
_shelx_F_squared_multiplier     1.000 
 
loop_ 
 _refln_index_h 
 _refln_index_k 
 _refln_index_l 
 _refln_F_squared_calc 
 _refln_F_squared_meas 
 _refln_F_squared_sigma 
 _refln_observed_status 
   2   0   0     2504.99     3230.54    104.79 o 
   4   0   0     1220.18     1667.99     81.16 o 
   1   1   0     7882.37      284.41     44.71 o 
   2   1   0     7247.54     7315.55    148.36 o 
   3   1   0     1777.23     1919.01     43.89 o 
   4   1   0      103.54      104.10      5.58 o 
   5   1   0       17.21        8.01      7.00 o 
   6   1   0       25.40       22.95     13.78 o 
   0   2   0     1272.93     1055.46     35.70 o 
   1   2   0     1020.68     1392.58     36.52 o 
   2   2   0       17.57       20.41      5.79 o 
   3   2   0      233.57      327.02      7.62 o 
   4   2   0       82.63      115.45      5.67 o 
   5   2   0        2.40        6.33      7.75 o 
   6   2   0       10.67        3.05      9.42 o 
   1   3   0      710.25      911.87     55.27 o 
   2   3   0       32.88       28.78      8.56 o 
   3   3   0      298.08      257.34     12.09 o 
   4   3   0        6.32       -2.72     11.32 o 
   5   3   0       25.21       37.35      9.10 o 
   6   3   0       49.87       32.67     15.18 o 
   0   4   0     2564.57     2820.61    167.78 o 
   1   4   0      136.19      119.36      9.76 o 
   2   4   0        2.00       19.60     16.00 o 
   3   4   0       39.77       56.39     10.98 o 
   4   4   0        5.06       16.20     11.68 o 
   5   4   0        2.08       29.32     14.31 o 
   6   4   0        1.17       -6.75     15.43 o 
   1   5   0       69.75       85.93     13.64 o 
   4   5   0      122.14      138.22     15.43 o 
   6   5   0        4.17        2.20     17.00 o 
   0   6   0        2.67      -10.04     10.04 o 
   1   6   0        0.85       31.34     10.70 o 
   3   6   0        1.78       19.28     12.98 o 
   4   6   0       28.98       32.22     15.04 o 
   5   6   0        0.42       23.26     15.99 o 
   2   7   0        0.26        5.98     12.70 o 
   3   7   0       27.18       43.66     14.73 o 
   2   0   1     1463.21     1325.81     31.51 o 
   3   0   1      100.58      107.73      8.32 o 
   4   0   1      389.56      464.55     17.42 o 
   5   0   1      107.28      101.31      8.11 o 
   6   0   1        4.34       -3.88      9.14 o 
   1   1   1    10648.44     4476.79   6445.77 o 
   2   1   1     3730.48     3964.99     55.82 o 
   3   1   1     1875.38     2096.63     32.44 o 
   4   1   1      159.97      190.38      7.12 o 
   5   1   1       34.89       27.79      4.23 o 
   6   1   1       17.84       13.00      7.87 o 
   0   2   1      128.94      116.52     11.44 o 
   1   2   1     9613.25    10430.43    226.07 o 
   2   2   1      825.70     1088.23     19.92 o 
   3   2   1        8.45       17.39      2.80 o 
   4   2   1      396.33      423.88     10.32 o 
   5   2   1       47.10       49.76      5.25 o 
   6   2   1        3.29       14.23     14.69 o 
   0   3   1      230.23      232.96      8.58 o 
   1   3   1      507.67      468.03      8.65 o 
   2   3   1      295.61      383.42     13.60 o 
   3   3   1      262.38      248.10      5.57 o 
   4   3   1       18.20       19.39      5.34 o 
   5   3   1       72.85       77.29      6.84 o 
   6   3   1       26.51       40.65     15.22 o 
   0   4   1      189.67      174.00      9.99 o 
   1   4   1      317.05      368.13     23.26 o 
   2   4   1      371.60      340.05     14.73 o 
   3   4   1      124.63      187.89     14.97 o 
   4   4   1       64.31      100.94     17.05 o 
   5   4   1       92.10      106.42     11.10 o 
   6   4   1        9.60      -12.03     15.04 o 
   0   5   1       74.86       82.11      9.73 o 
   1   5   1       53.96       65.87     10.01 o 
   2   5   1      123.10      158.58     13.54 o 
   4   5   1        7.86       15.98      9.46 o 
   5   5   1       70.60       48.20     12.80 o 
   6   5   1        1.56        3.52     11.90 o 
   0   6   1        1.11       18.51     10.04 o 
   1   6   1        1.40        9.57      7.57 o 
   2   6   1      103.08      119.19     14.10 o 
   3   6   1       85.89       90.84     10.16 o 
   4   6   1       10.43       30.62     10.76 o 
   5   6   1        2.38        1.12     12.54 o 
   1   7   1       11.06       -2.27     11.79 o 
   2   7   1        1.32       17.18     13.08 o 
   3   7   1       25.63       20.99     10.25 o 
   4   7   1        6.96        7.94     15.88 o 
   2   0   2     1040.66      966.63     23.30 o 
   3   0   2     2576.88     3108.82     63.05 o 
   4   0   2       29.99       43.42      9.11 o 
   5   0   2       25.90       22.94      9.26 o 
   6   0   2       16.46       12.16     14.08 o 
   1   1   2    13460.19      673.17    494.43 o 
   2   1   2      716.39      768.04     14.61 o 
   3   1   2      948.56     1254.23     21.74 o 
   4   1   2      452.79      543.14      9.57 o 
   5   1   2       17.97       12.12      4.86 o 
   6   1   2       28.83       33.50      9.66 o 
   7   1   2        2.72      -14.87     16.02 o 
   0   2   2      317.75      456.39     22.95 o 
   1   2   2     7342.76     8830.40    184.28 o 
   2   2   2      333.85      320.16      7.62 o 
   3   2   2      648.12      893.58     14.31 o 
   4   2   2      354.27      379.11      9.57 o 
   5   2   2      172.14      173.08      6.25 o 
   6   2   2       88.88       83.28     12.66 o 
   0   3   2      147.21      145.69      4.23 o 
   1   3   2       73.09       74.73      6.65 o 
   2   3   2     5122.37     5961.59    135.72 o 
   3   3   2      106.84      114.77      7.36 o 
   4   3   2       16.90       18.31      5.38 o 
   5   3   2        1.02        4.89      7.67 o 
   6   3   2       34.53       34.58     10.76 o 
   0   4   2      952.37     1156.82     69.02 o 
   1   4   2     1986.86     2017.80     82.91 o 
   2   4   2      195.09      288.86     13.96 o 
   3   4   2      551.82      639.77     55.66 o 
   4   4   2      465.83      495.43     31.10 o 
   5   4   2      122.37      163.51     21.23 o 
   6   4   2        9.89       24.84     15.43 o 
   0   5   2        0.88        3.46      8.85 o 
   1   5   2       65.53       62.51      9.69 o 
   2   5   2      118.43      110.48     12.63 o 
   4   5   2      165.28      156.28     11.47 o 
   5   5   2       91.11       74.19     11.56 o 
   6   5   2        2.64       13.34     12.29 o 
   2   6   2       36.69       52.23     12.80 o 
   3   6   2       72.41       56.00      9.99 o 
   4   6   2       18.42       14.56     10.62 o 
   5   6   2       15.15       11.40     11.44 o 
   1   7   2       12.79       14.03     12.14 o 
   2   7   2       25.37        3.27     19.24 o 
   3   7   2       45.55       38.87     10.00 o 
   4   7   2        0.66       27.08     16.27 o 
   2   0   3     2257.48     2488.44     58.39 o 
   3   0   3      236.60      254.70     15.00 o 
   4   0   3       30.60       48.98      7.17 o 
   5   0   3       43.65       73.00      6.29 o 
   6   0   3       12.09       21.79      9.26 o 
   1   1   3     1993.34     1251.97    761.51 o 
   2   1   3     2744.65     2903.54     41.24 o 
   3   1   3      487.60      563.31      9.83 o 
   4   1   3      142.54      146.70      7.09 o 
   5   1   3       58.96       60.89      4.75 o 
   6   1   3       46.51       43.24      7.92 o 
   0   2   3    10508.24    12561.21    298.67 o 
   2   2   3     2505.95     2704.76     41.32 o 
   3   2   3      212.64      299.08      5.98 o 
   4   2   3      440.47      472.37     12.95 o 
   5   2   3       96.81      119.08      5.75 o 
   6   2   3       39.86       32.81      7.23 o 
   0   3   3        7.40        9.80      4.01 o 
   1   3   3      922.24     1041.39     24.39 o 
   2   3   3     2685.74     2746.08     61.51 o 
   3   3   3      330.57      356.71     10.28 o 
   4   3   3       75.90       78.63      5.89 o 
   5   3   3      164.40      157.13      7.77 o 
   6   3   3       37.35       30.84     10.89 o 
   0   4   3       29.81       50.38      7.80 o 
   1   4   3      372.89      410.43     14.86 o 
   2   4   3      148.41      176.70     13.54 o 
   3   4   3      131.60      138.92     12.00 o 
   4   4   3       66.30       84.11      9.36 o 
   5   4   3      204.35      193.74     17.98 o 
   6   4   3        5.67       13.21     11.28 o 
   0   5   3      129.78      162.29     11.93 o 
   1   5   3       92.89      103.37      6.48 o 
   2   5   3      219.35      266.73     10.99 o 
   3   5   3       24.16       34.48      8.48 o 
   4   5   3      103.09      101.98     14.94 o 
   5   5   3       10.01       29.05     10.74 o 
   6   5   3        1.38       -3.74     14.43 o 
   0   6   3       57.72       49.92     11.16 o 
   1   6   3        2.30        9.89      6.11 o 
   2   6   3       25.47       31.82      8.40 o 
   3   6   3       27.44       43.13     13.40 o 
   4   6   3       11.52       -7.35     14.34 o 
   5   6   3        3.04        0.97     11.45 o 
   1   7   3       32.30       37.92     12.52 o 
   2   7   3        4.66       16.41     13.43 o 
   4   7   3       10.49        0.00     16.23 o 
   1   0   4     4871.89        3.11      2.34 o 
   2   0   4      510.83      663.45     14.39 o 
   3   0   4     3338.82     3316.50     81.07 o 
   4   0   4       36.82       40.54      6.17 o 
   5   0   4       69.67       72.76      6.39 o 
   6   0   4        7.81       15.60      9.82 o 
   1   1   4     8007.08     5145.07   4678.95 o 
   2   1   4     3117.28     3976.82     56.43 o 
   3   1   4     1891.71     2080.00     35.76 o 
   4   1   4      159.91      169.79      4.75 o 
   5   1   4       26.62       24.59      4.16 o 
   6   1   4       12.32        4.26      7.79 o 
   7   1   4        0.22        1.89     16.02 o 
   0   2   4      115.85      132.26     13.73 o 
   1   2   4     1637.76     2126.50     63.06 o 
   2   2   4      402.31      444.22     10.59 o 
   3   2   4      471.20      460.83      9.41 o 
   4   2   4       15.16       19.38      4.40 o 
   5   2   4       18.85       11.86      4.57 o 
   6   2   4        0.17       13.71      7.79 o 
   0   3   4      868.35     1046.50     26.12 o 
   1   3   4     1328.53     1556.88     28.68 o 
   2   3   4     1754.66     2228.28     41.92 o 
   3   3   4       30.01       30.61      5.02 o 
   4   3   4      162.56      163.47      7.89 o 
   5   3   4       14.71       21.52      9.43 o 
   6   3   4      110.10       72.80     11.32 o 
   0   4   4      148.95      114.57      9.48 o 
   1   4   4      250.11      286.56     10.59 o 
   2   4   4      180.05      167.81      6.94 o 
   3   4   4       71.13       74.33      7.39 o 
   4   4   4      226.64      238.23     12.49 o 
   5   4   4      203.83      213.64     18.02 o 
   6   4   4        5.26       -4.94     11.17 o 
   0   5   4       22.96       20.33      9.20 o 
   1   5   4      193.05      163.09     12.87 o 
   2   5   4       58.85       82.63     11.16 o 
   3   5   4       15.52        9.37      8.22 o 
   4   5   4       30.10       26.90     13.47 o 
   5   5   4        9.75        5.27     10.61 o 
   1   6   4        8.47       14.31     11.21 o 
   2   6   4       35.97       41.68      9.48 o 
   3   6   4       42.38       49.67      9.60 o 
   4   6   4        0.69        0.38     14.38 o 
   5   6   4        9.60        0.23     11.08 o 
   0   7   4        7.46       15.67     12.24 o 
   2   7   4       24.10       14.17     13.43 o 
   3   7   4       20.68       16.16     10.11 o 
   4   7   4       11.35       17.81     14.17 o 
   1   0   5        4.23       -0.77      2.31 o 
   2   0   5      772.81     1012.38     22.53 o 
   3   0   5      233.66      319.69     12.52 o 
   4   0   5       32.01       31.26      5.21 o 
   5   0   5      154.24      146.10      7.02 o 
   6   0   5       89.63      111.70     15.85 o 
   1   1   5    19932.54     3584.40    388.66 o 
   2   1   5      655.85      749.37     11.13 o 
   3   1   5     1912.53     2287.57     52.76 o 
   4   1   5       66.32       71.35      4.78 o 
   5   1   5       19.61       20.52      4.94 o 
   6   1   5        0.85        4.97      6.77 o 
   7   1   5        8.19        5.70     16.76 o 
   1   2   5       16.70        9.89      1.51 o 
   2   2   5      153.38      143.47      2.85 o 
   3   2   5      110.29      118.72      4.51 o 
   4   2   5       15.80       21.81      3.72 o 
   5   2   5       26.77       38.33      4.79 o 
   6   2   5        1.15        0.38      6.98 o 
   0   3   5       11.54        7.84      5.67 o 
   1   3   5      602.87      599.36     14.63 o 
   2   3   5       99.47      106.39      5.31 o 
   3   3   5      289.07      318.49     12.95 o 
   4   3   5       37.53       42.41      4.96 o 
   5   3   5        3.31       11.22      5.68 o 
   6   3   5        4.19       -5.32     15.22 o 
   0   4   5       16.43       11.99      4.88 o 
   1   4   5      618.48      646.60     37.78 o 
   2   4   5       34.52       26.42      5.87 o 
   3   4   5       50.77       67.54      7.42 o 
   4   4   5      158.10      173.51      8.68 o 
   5   4   5       31.81       25.79     11.56 o 
   6   4   5       21.34       15.43     16.20 o 
   0   5   5       19.79        6.89      9.20 o 
   1   5   5      106.82      121.01     10.88 o 
   2   5   5       13.68       19.84      9.94 o 
   4   5   5       52.87       64.16     10.04 o 
   5   5   5       29.54       32.09     12.56 o 
   6   5   5        8.44       16.27     17.39 o 
   1   6   5       19.93       21.53      7.67 o 
   3   6   5       18.19       19.89      9.44 o 
   4   6   5       16.62        9.22     10.36 o 
   5   6   5        0.69       -1.47     16.34 o 
   0   7   5       47.23       27.08     12.59 o 
   2   7   5       97.24      100.75     15.43 o 
   3   7   5       42.08       35.93     15.78 o 
   4   7   5        8.62       29.84     14.20 o 
   1   0   6     7908.84       -1.54      2.34 o 
   2   0   6      240.38      198.49      6.55 o 
   3   0   6      374.52      315.67     13.73 o 
   4   0   6        8.65       12.37      5.36 o 
   5   0   6        2.92        6.74      5.74 o 
   6   0   6       21.30        3.86     14.69 o 
   7   0   6        0.14       11.86     16.48 o 
   0   1   6      116.38       83.96     51.72 o 
   1   1   6     5247.05     5183.17    812.36 o 
   2   1   6     1265.41     1243.40     18.31 o 
   3   1   6      184.09      219.56     11.89 o 
   4   1   6      127.16      134.05      4.83 o 
   5   1   6      111.21      125.27      5.31 o 
   6   1   6       16.47       13.68      6.91 o 
   7   1   6        1.74       22.49     17.53 o 
   0   2   6     9972.45    12503.26    630.25 o 
   1   2   6     1690.11     2025.63     35.98 o 
   2   2   6      473.09      391.62      6.49 o 
   3   2   6      246.16      317.78      6.31 o 
   4   2   6       16.01       28.03      4.55 o 
   5   2   6      184.73      199.52      6.56 o 
   6   2   6       78.15       60.26      6.75 o 
   0   3   6     4024.21     4061.80     95.09 o 
   1   3   6     1490.32     1707.42     35.54 o 
   2   3   6      637.50      574.72     12.42 o 
   3   3   6      200.31      219.45      6.17 o 
   4   3   6      154.65      156.84      9.20 o 
   5   3   6       34.38       37.62      6.62 o 
   6   3   6       65.25       60.91     10.02 o 
   0   4   6      185.67      170.32      8.72 o 
   1   4   6      430.44      427.83     16.24 o 
   2   4   6      235.01      279.90     18.96 o 
   3   4   6      196.42      186.54      9.76 o 
   4   4   6       58.46       40.91      8.95 o 
   5   4   6       16.47       29.87     10.26 o 
   6   4   6        8.20       16.88     13.03 o 
   0   5   6      168.46      209.93     14.83 o 
   1   5   6        9.70        8.91      6.45 o 
   2   5   6      606.33      577.09     36.24 o 
   3   5   6      215.36      270.50     13.96 o 
   4   5   6       73.27       95.30     10.59 o 
   5   5   6      113.30      110.20     12.06 o 
   6   5   6        5.15        2.59     17.04 o 
   0   6   6      167.90      191.22     16.30 o 
   2   6   6       25.41       29.29      6.91 o 
   3   6   6        5.58       19.80     13.08 o 
   4   6   6       14.35       14.97     15.71 o 
   5   6   6       40.36       39.25     17.11 o 
   0   7   6        0.03       -4.58     12.56 o 
   1   7   6        8.55       11.37     12.87 o 
   2   7   6       53.28       55.59     14.97 o 
   3   7   6       13.41       22.74     15.43 o 
   4   7   6       10.65        3.34     10.91 o 
   1   0   7     1916.55       44.53      4.34 o 
   2   0   7       86.63       69.86      3.08 o 
   3   0   7      475.40      559.53     21.51 o 
   4   0   7        2.38        0.68      4.63 o 
   5   0   7       56.43       45.63      6.99 o 
   6   0   7       66.95       82.08     10.96 o 
   7   0   7        6.30       32.57     16.86 o 
   0   1   7      918.90      698.02    234.16 o 
   1   1   7      570.77      654.82     68.76 o 
   2   1   7      464.55      539.38      8.06 o 
   3   1   7       45.57       49.20      3.65 o 
   4   1   7      106.71      114.11      4.80 o 
   5   1   7       12.81       18.49      4.53 o 
   6   1   7        2.46        5.51     10.70 o 
   7   1   7        1.86        4.97     17.14 o 
   0   2   7     2385.80     2991.37     87.63 o 
   1   2   7     1806.75     2005.50     52.57 o 
   2   2   7      407.18      420.44      6.31 o 
   3   2   7      325.36      352.39     10.33 o 
   4   2   7       36.90       49.59      4.32 o 
   5   2   7       33.44       43.09      5.11 o 
   6   2   7       62.01       49.19      7.66 o 
   7   2   7        6.59       -2.66     17.91 o 
   0   3   7       97.09       75.66     26.36 o 
   1   3   7      265.99      254.45      7.30 o 
   2   3   7       15.19       30.97      4.31 o 
   3   3   7      246.59      246.63      6.28 o 
   4   3   7      140.81      187.06      7.31 o 
   5   3   7      120.18      103.86      7.21 o 
   6   3   7      137.81      107.98      9.97 o 
   0   4   7      183.26      205.35     12.84 o 
   1   4   7      384.30      432.79     41.91 o 
   2   4   7      249.68      256.06     12.41 o 
   3   4   7       42.42       44.43      7.02 o 
   4   4   7       93.88       77.41      9.11 o 
   5   4   7       24.36       21.40     10.63 o 
   6   4   7       26.53       17.44     10.34 o 
   0   5   7      338.61      405.98     26.59 o 
   1   5   7      322.40      357.28     21.55 o 
   2   5   7      437.26      528.52     36.03 o 
   3   5   7       60.94       56.32     11.79 o 
   4   5   7       68.69       72.24     13.99 o 
   5   5   7       35.37       44.28     11.34 o 
   0   6   7      144.01      152.42     13.92 o 
   1   6   7       31.50       25.58      8.08 o 
   2   6   7      189.39      212.66     16.97 o 
   3   6   7      171.67      191.15     17.81 o 
   4   6   7       48.48       45.54     10.82 o 
   5   6   7        2.31       14.17     16.72 o 
   1   7   7       37.37       43.74      9.59 o 
   3   7   7       28.19       55.76     16.20 o 
   4   7   7        1.03       -4.01     10.75 o 
   1   0   8     2532.13     1723.61    805.29 o 
   2   0   8      880.59     1012.66     27.84 o 
   3   0   8      186.98      206.28      7.30 o 
   4   0   8       19.19       20.62      4.68 o 
   5   0   8       32.51       39.35      6.00 o 
   6   0   8       24.02       33.61     10.62 o 
   0   1   8     2500.22     1221.67    812.42 o 
   1   1   8      305.10      352.58     18.46 o 
   2   1   8      256.80      250.03      4.56 o 
   3   1   8      311.20      294.64      8.79 o 
   4   1   8       75.33       75.13      4.96 o 
   5   1   8      156.61      182.00      6.38 o 
   6   1   8       29.14       20.05      6.91 o 
   7   1   8        3.53       -9.73     14.76 o 
   0   2   8      997.73     1162.25     36.33 o 
   1   2   8     1303.08     1273.14     24.76 o 
   2   2   8      291.30      357.14      8.50 o 
   3   2   8      672.71      756.48     15.44 o 
   4   2   8       72.59       78.51      4.62 o 
   5   2   8       17.12       20.09      4.86 o 
   6   2   8       99.20       95.38     10.29 o 
   7   2   8       10.37        4.07     11.90 o 
   0   3   8       38.84       38.91      2.47 o 
   1   3   8     1591.95     1460.79     31.44 o 
   2   3   8      176.61      205.87      6.70 o 
   3   3   8      149.84      174.21      8.59 o 
   4   3   8       32.63       43.99      6.42 o 
   5   3   8      177.76      167.11      9.49 o 
   6   3   8       23.73       24.20      9.08 o 
   1   4   8     1006.43     1213.88     49.82 o 
   2   4   8      196.15      238.96     10.53 o 
   3   4   8       57.03       44.65      7.54 o 
   4   4   8       57.28       77.84      9.19 o 
   5   4   8       83.41      102.90     14.15 o 
   0   5   8        6.34       -9.55      9.55 o 
   1   5   8      269.13      241.63     15.99 o 
   2   5   8      145.17      178.87      8.25 o 
   3   5   8      142.66      177.26      8.71 o 
   5   5   8       61.71       44.19     11.22 o 
   1   6   8       21.80       22.77     11.75 o 
   2   6   8      178.37      153.40     15.08 o 
   3   6   8       59.19       78.78     15.25 o 
   4   6   8       13.22       14.66     10.67 o 
   5   6   8        7.34       17.35     14.76 o 
   2   7   8        8.86       14.94     14.55 o 
   3   7   8        2.35       -5.14     15.43 o 
   4   7   8        0.78       20.26     17.00 o 
   1   0   9       36.74       31.32      5.35 o 
   2   0   9     3646.13     4043.45     89.94 o 
   3   0   9      113.63       79.73      7.25 o 
   4   0   9      277.07      298.11     11.28 o 
   5   0   9      272.73      253.50     12.86 o 
   6   0   9        2.05       20.40     14.24 o 
   7   0   9       13.49       -4.20     16.86 o 
   0   1   9     6251.67       -2.59      2.59 o 
   1   1   9      850.47      778.28     27.27 o 
   2   1   9     1229.08     1377.48     20.07 o 
   3   1   9     1137.49     1293.37     37.92 o 
   4   1   9      430.70      477.62      8.79 o 
   5   1   9      128.43      140.87      5.86 o 
   6   1   9        6.95       -3.07      6.28 o 
   7   1   9        7.98       18.26     15.53 o 
   0   2   9      421.55      489.97     11.41 o 
   1   2   9     2298.17     2855.58     78.60 o 
   2   2   9     1403.55     1327.79     20.69 o 
   3   2   9       92.42      130.55      4.20 o 
   4   2   9      354.09      387.24      9.65 o 
   5   2   9       10.71       14.13      5.78 o 
   6   2   9        6.40        8.83      7.41 o 
   7   2   9        5.71      -12.17     17.53 o 
   0   3   9        8.14        9.23      2.25 o 
   1   3   9     1115.65     1122.55     22.04 o 
   2   3   9      284.79      327.69     11.13 o 
   3   3   9      707.78      725.01     13.97 o 
   4   3   9      112.10      133.17      7.81 o 
   5   3   9       44.58       58.62      7.96 o 
   6   3   9        9.29       10.03      9.02 o 
   1   4   9     1499.48     1675.09    178.17 o 
   2   4   9       53.60       42.74     11.05 o 
   3   4   9       84.92       76.89      6.48 o 
   4   4   9       38.96       42.60      8.97 o 
   5   4   9       19.82        9.12      8.02 o 
   6   4   9       91.62       74.78     22.41 o 
   0   5   9       22.00       55.66     10.32 o 
   1   5   9      181.53      196.92     10.53 o 
   2   5   9       35.05       34.32      7.47 o 
   3   5   9       64.27       60.77      8.81 o 
   4   5   9      100.25      115.83     14.94 o 
   5   5   9       60.66       67.54     18.58 o 
   0   6   9       41.08       43.83     11.82 o 
   1   6   9       48.66       51.75      8.80 o 
   2   6   9       19.93        3.04     11.86 o 
   3   6   9        7.80      -12.94     14.06 o 
   4   6   9        3.38       12.70     13.82 o 
   5   6   9        6.02       10.39     10.68 o 
   0   7   9        1.63      -13.29     13.29 o 
   1   7   9       58.67       48.91     13.68 o 
   2   7   9        3.86        8.22     14.55 o 
   4   7   9        1.75        5.81     17.00 o 
   0   0  10    12215.06       -0.42      1.61 o 
   1   0  10      762.22      947.64     32.25 o 
   2   0  10        0.93       -0.09      2.38 o 
   3   0  10        6.68        9.49      6.04 o 
   4   0  10       18.52        8.70      5.70 o 
   5   0  10        0.89       14.53     10.93 o 
   6   0  10        7.04       -6.41     10.17 o 
   7   0  10       13.05        9.59     17.21 o 
   0   1  10     3445.01     2761.28    533.04 o 
   1   1  10      810.21      704.66     21.02 o 
   2   1  10     1176.43     1321.19     20.08 o 
   3   1  10      259.78      351.81      8.32 o 
   4   1  10      176.24      229.59      6.08 o 
   5   1  10        2.85        9.86      5.43 o 
   6   1  10      125.51       97.85     11.08 o 
   7   1  10       10.38      -10.08     15.15 o 
   0   2  10      295.07      378.69     11.45 o 
   1   2  10     1250.93     1327.00     20.39 o 
   2   2  10      633.11      600.39     16.69 o 
   3   2  10       78.60       74.65      5.02 o 
   4   2  10      223.66      250.78      6.46 o 
   5   2  10       23.14       27.54      5.27 o 
   6   2  10       26.50       27.32      6.67 o 
   7   2  10        0.51        6.31     11.88 o 
   0   3  10     1369.21     1182.12     50.93 o 
   1   3  10        0.55        1.90      2.76 o 
   2   3  10      267.14      195.10      8.89 o 
   3   3  10       33.31       30.69      5.84 o 
   4   3  10       80.17       70.00      5.41 o 
   5   3  10       24.08       30.86     12.98 o 
   6   3  10       58.04       57.19     11.24 o 
   1   4  10       22.74       17.21     12.47 o 
   2   4  10       60.88       62.97      9.03 o 
   3   4  10       44.71       28.93     10.04 o 
   4   4  10       50.67       37.41      7.30 o 
   5   4  10      115.90      123.83     11.36 o 
   6   4  10        1.07      -10.02     10.02 o 
   1   5  10       45.77       31.18      8.52 o 
   2   5  10       45.40       26.97     10.42 o 
   3   5  10      109.89      113.86     14.89 o 
   4   5  10        7.33        3.40      9.53 o 
   5   5  10       25.07       32.81     15.50 o 
   0   6  10       89.56       67.80     12.59 o 
   1   6  10       21.76       27.81     11.82 o 
   2   6  10       47.27       60.00     13.01 o 
   3   6  10       44.79       24.45     13.57 o 
   4   6  10       26.62       34.46     14.62 o 
   5   6  10        6.05       -3.82     11.27 o 
   1   7  10       36.80       39.40     13.19 o 
   2   7  10        2.47       10.81     14.94 o 
   3   7  10        1.18        5.14     15.81 o 
   1   0  11     5298.67     5935.87    201.39 o 
   2   0  11       13.56       17.45      2.55 o 
   3   0  11      151.21      125.89      8.29 o 
   4   0  11        7.30        1.60      6.54 o 
   5   0  11      617.65      560.13     19.68 o 
   6   0  11        3.46       17.74     14.97 o 
   7   0  11        3.90       32.92     17.60 o 
   0   1  11      773.45      969.22     22.68 o 
   1   1  11     1248.60     1292.69     29.47 o 
   2   1  11      244.94      205.78      6.04 o 
   3   1  11      446.63      598.97      9.63 o 
   4   1  11       64.33       68.58      6.68 o 
   5   1  11       97.76       90.35      6.00 o 
   6   1  11       38.76       16.90     10.53 o 
   7   1  11        3.78      -15.15     15.15 o 
   0   2  11      272.35      296.93      8.07 o 
   1   2  11     3136.84     3934.52     66.16 o 
   2   2  11       31.23       33.00      5.01 o 
   3   2  11      104.17      130.41      4.28 o 
   4   2  11      114.09      126.77      4.82 o 
   5   2  11       48.85       44.68      5.96 o 
   6   2  11       37.73       38.00      9.04 o 
   7   2  11       12.46        8.22     14.41 o 
   0   3  11       11.51       13.66      3.14 o 
   1   3  11      252.82      308.78      7.45 o 
   2   3  11     1013.02     1088.96     25.35 o 
   3   3  11      604.43      629.41     19.38 o 
   4   3  11      133.25      141.50      5.91 o 
   5   3  11       84.93       78.05     10.05 o 
   6   3  11       95.77       99.63      9.98 o 
   0   4  11      119.24      135.59     10.77 o 
   1   4  11       44.36       37.12      9.10 o 
   2   4  11      172.05      151.49     20.27 o 
   3   4  11      130.53      122.50      7.21 o 
   4   4  11       54.25       49.42      7.39 o 
   5   4  11        5.89        9.49     10.22 o 
   6   4  11       10.33        7.98     15.92 o 
   0   5  11        3.79       -1.15      9.90 o 
   1   5  11      121.90      125.38      8.97 o 
   2   5  11      114.65      126.07     19.71 o 
   3   5  11       85.52       79.61      9.14 o 
   4   5  11        2.77        9.99      9.41 o 
   5   5  11       26.22       22.92     11.01 o 
   1   6  11      180.09      176.28     15.04 o 
   3   6  11      280.04      285.57     20.15 o 
   4   6  11       40.69       40.72     15.81 o 
   5   6  11        0.84       -0.38     14.17 o 
   0   7  11       79.74       72.00     14.83 o 
   1   7  11       60.22       65.31     14.76 o 
   2   7  11        6.77        5.67     12.87 o 
   3   7  11       37.12       29.42     15.81 o 
   4   7  11        1.62       -9.06     16.69 o 
   0   0  12     7196.98     7926.97    342.10 o 
   1   0  12      865.29      979.96     32.08 o 
   2   0  12        6.54        7.58      2.89 o 
   3   0  12      430.41      437.58     19.93 o 
   4   0  12      180.74      202.04     10.58 o 
   5   0  12       18.58       37.91      9.52 o 
   6   0  12       11.14        7.10     14.62 o 
   0   1  12     3346.60     3480.13    101.10 o 
   1   1  12      637.75      616.24     11.65 o 
   2   1  12     1051.24      950.72     14.68 o 
   3   1  12      105.92      113.16      5.76 o 
   4   1  12       38.55       34.47      4.21 o 
   5   1  12       78.78       67.43      6.10 o 
   6   1  12       44.78       30.98     10.65 o 
   7   1  12        1.53       16.41     17.91 o 
   0   2  12      139.76      179.44      6.88 o 
   1   2  12      582.40      522.32      9.52 o 
   2   2  12      108.41      138.15      8.47 o 
   3   2  12      419.50      503.98      9.33 o 
   4   2  12      575.08      603.16     13.75 o 
   5   2  12       70.79       61.96      7.03 o 
   6   2  12       29.27       35.18      8.92 o 
   7   2  12       30.46       16.55     12.04 o 
   0   3  12      161.53      195.80      9.38 o 
   1   3  12      719.38      776.24     14.90 o 
   2   3  12      683.59      768.82     19.62 o 
   3   3  12       34.40       55.26      5.53 o 
   4   3  12       28.66       36.45      6.64 o 
   5   3  12        4.24        9.33      9.07 o 
   6   3  12       73.50       80.53     20.87 o 
   1   4  12      749.28      793.00     35.72 o 
   2   4  12       61.47       70.04      9.87 o 
   3   4  12      117.42      139.84      9.50 o 
   4   4  12        9.45        7.06      7.16 o 
   5   4  12       37.60       56.18     10.84 o 
   0   5  12        1.35       -2.27      9.90 o 
   1   5  12      251.82      289.27     13.70 o 
   2   5  12      145.63      116.15     25.15 o 
   3   5  12      120.29      110.39      9.62 o 
   4   5  12       89.42      143.43     18.21 o 
   5   5  12       23.09       28.68      8.62 o 
   0   6  12       25.28       34.60     12.56 o 
   1   6  12       94.77       94.06      9.83 o 
   2   6  12      179.38      158.21     11.42 o 
   3   6  12        9.97       11.86     14.45 o 
   4   6  12       14.89       10.90     11.09 o 
   5   6  12        6.53        0.38     14.97 o 
   1   7  12       14.18      -13.96     13.96 o 
   2   7  12        7.64       11.83      9.92 o 
   1   0  13     1097.00     1329.70     32.02 o 
   2   0  13      506.58      554.53     12.93 o 
   3   0  13      104.89       59.57      6.22 o 
   4   0  13      993.60      943.68     30.58 o 
   5   0  13       92.97      115.75     10.52 o 
   6   0  13       39.88       31.22     10.76 o 
   0   1  13      513.60      486.13     16.05 o 
   1   1  13       44.77       68.24      2.27 o 
   2   1  13      222.06      178.04      5.84 o 
   3   1  13        3.04        2.77      3.00 o 
   4   1  13       27.98       22.25      3.90 o 
   5   1  13      157.47      221.14      8.87 o 
   6   1  13       34.41       20.00      7.79 o 
   7   1  13       20.16        7.77     15.50 o 
   0   2  13      251.76      217.65      5.07 o 
   1   2  13     1766.68     1826.22     26.67 o 
   2   2  13     1516.88     1469.16     31.00 o 
   3   2  13      236.34      296.31      5.94 o 
   4   2  13       96.54      103.16      4.58 o 
   5   2  13       27.86       26.54      5.99 o 
   6   2  13       41.53       40.85      9.11 o 
   7   2  13        2.85       -2.70     12.21 o 
   0   3  13      103.76      114.37      5.80 o 
   1   3  13     1488.95     1601.95     33.37 o 
   2   3  13      538.42      642.44     18.97 o 
   3   3  13      296.71      335.04     10.58 o 
   4   3  13      150.22      170.42     13.42 o 
   5   3  13       39.05       31.72      7.90 o 
   6   3  13       53.22       58.06     13.57 o 
   0   4  13       52.72       42.19      8.75 o 
   1   4  13       28.54       18.93      8.89 o 
   2   4  13       73.53       76.47      6.92 o 
   3   4  13      125.22       97.12      9.24 o 
   4   4  13        0.14        2.95      8.64 o 
   5   4  13       10.89       13.94      8.35 o 
   0   5  13        7.48       11.44     10.29 o 
   3   5  13       70.42       67.89     21.93 o 
   4   5  13       33.95       35.92      8.24 o 
   5   5  13       10.46        2.27     13.71 o 
   0   6  13        0.81       -9.52     12.17 o 
   1   6  13        2.35       -1.89     12.17 o 
   2   6  13      141.10      115.70     10.64 o 
   3   6  13        3.75       16.34     14.48 o 
   4   6  13        8.20       -5.60     15.22 o 
   5   6  13       12.64       -1.89     15.04 o 
   1   7  13       14.58        7.17     14.34 o 
   2   7  13       82.79       78.08     16.51 o 
   3   7  13        4.70       -1.12     15.85 o 
   4   7  13       14.18       25.82     17.46 o 
   0   0  14     4167.33     3682.62    137.83 o 
   1   0  14      534.95      689.99     17.02 o 
   2   0  14       40.47       32.63      2.90 o 
   3   0  14      162.56      280.72      8.57 o 
   4   0  14        4.77       13.20      8.98 o 
   5   0  14       71.34       72.97     15.25 o 
   6   0  14      124.44      166.21     12.66 o 
   7   0  14        8.24       37.50     18.37 o 
   0   1  14       24.80       31.63      2.78 o 
   1   1  14      451.34      468.27      9.46 o 
   2   1  14     1178.90     1014.70     19.45 o 
   3   1  14     1171.47     1406.44     22.22 o 
   4   1  14      286.90      399.69      8.24 o 
   5   1  14       55.05       58.22      8.13 o 
   6   1  14       56.27       42.10      8.11 o 
   7   1  14       12.08       13.96     16.27 o 
   0   2  14       96.74      131.42      5.03 o 
   1   2  14     1613.45     1599.68     24.30 o 
   2   2  14      284.33      329.38      8.91 o 
   3   2  14       46.39       46.93      3.63 o 
   4   2  14      180.23      226.62      7.83 o 
   5   2  14      287.74      293.78      9.91 o 
   6   2  14        9.74        3.26     11.46 o 
   0   3  14      606.91      536.29     20.43 o 
   1   3  14       61.09       53.84      5.00 o 
   2   3  14      105.21       93.28      9.82 o 
   3   3  14      134.49      128.45      5.76 o 
   4   3  14      188.79      186.11      9.18 o 
   5   3  14       36.12       24.93      7.85 o 
   0   4  14      285.12      267.45     15.57 o 
   1   4  14      343.21      339.61     13.85 o 
   2   4  14      161.31      173.83     13.43 o 
   3   4  14      222.68      224.04     11.78 o 
   4   4  14      100.67      105.62      9.98 o 
   5   4  14       10.84       13.41      8.44 o 
   3   5  14       54.13       57.03     14.26 o 
   4   5  14        6.43        2.97     14.17 o 
   5   5  14       19.56       12.03      8.96 o 
   1   6  14       72.74       79.25     10.25 o 
   2   6  14      128.77      120.80     15.01 o 
   4   6  14       14.48       21.34     15.85 o 
   0   7  14       24.82        8.33     13.99 o 
   1   7  14        1.60        8.68     14.34 o 
   1   0  15        1.50        1.49      2.62 o 
   2   0  15     1619.46     1832.24     41.37 o 
   3   0  15      134.09      168.90     11.96 o 
   4   0  15      362.27      322.33     10.44 o 
   5   0  15       32.14       29.17      9.67 o 
   6   0  15       47.15       44.15     11.22 o 
   7   0  15       32.37       42.08     18.37 o 
   0   1  15     1209.38     1284.41     27.22 o 
   1   1  15      799.21      758.37     13.61 o 
   2   1  15      217.52      166.44      5.38 o 
   3   1  15      166.58      115.97      4.20 o 
   4   1  15      279.90      277.58      7.64 o 
   5   1  15       48.85       52.53      6.96 o 
   6   1  15       29.63       27.82      7.85 o 
   0   2  15        0.40        2.70      3.39 o 
   1   2  15     1546.02     1377.41     17.96 o 
   2   2  15      208.09      202.45      5.76 o 
   3   2  15      836.54      925.97     19.80 o 
   4   2  15       39.26       34.20      4.12 o 
   5   2  15       32.73       24.10      5.90 o 
   6   2  15       80.54       78.11      8.63 o 
   7   2  15        3.88        8.58     12.31 o 
   0   3  15      251.52      338.81     14.66 o 
   1   3  15      385.15      394.57     13.18 o 
   2   3  15      395.34      358.74      8.81 o 
   3   3  15      701.51      651.04     15.39 o 
   4   3  15      739.54      850.81     17.71 o 
   5   3  15       56.92       53.51      9.83 o 
   6   3  15        3.98        2.78     10.89 o 
   0   4  15       97.98       74.65      9.94 o 
   1   4  15       59.47       23.82      9.45 o 
   3   4  15       18.17        8.26     10.22 o 
   4   4  15       95.29      107.54     13.78 o 
   5   4  15        5.93       12.35     10.41 o 
   1   5  15       10.32        5.01      7.68 o 
   2   5  15      117.49      126.25     14.10 o 
   3   5  15       13.97       -1.19     12.56 o 
   4   5  15       15.33       12.24      9.78 o 
   5   5  15       21.04        3.90     10.28 o 
   1   6  15        6.40        2.27     12.56 o 
   2   6  15       22.52       22.91     13.54 o 
   3   6  15       68.06       73.18     16.06 o 
   0   7  15       20.12       10.22     14.76 o 
   1   7  15       63.85       53.63     15.11 o 
   2   7  15       29.61       37.34     10.89 o 
   3   7  15        9.16        4.04     11.14 o 
   0   0  16     2140.36     2098.02    116.27 o 
   1   0  16      306.67      260.12      8.95 o 
   2   0  16       21.35       17.64      3.03 o 
   3   0  16      156.38      144.71      9.03 o 
   4   0  16      199.57      164.34     11.30 o 
   5   0  16      116.16      160.02     20.61 o 
   6   0  16        0.01        5.81     15.85 o 
   7   0  16       30.37       22.95     18.37 o 
   0   1  16       44.01       60.92      4.39 o 
   1   1  16     3816.64     3903.07     59.39 o 
   2   1  16      686.73      803.40     24.04 o 
   3   1  16      417.46      402.43      8.95 o 
   4   1  16      170.09      178.16      6.38 o 
   5   1  16       78.88       80.62      6.51 o 
   6   1  16       87.53       74.90      7.50 o 
   7   1  16        0.43       -3.50     15.88 o 
   0   2  16     1018.60     1205.91     25.19 o 
   1   2  16      547.70      538.10     10.79 o 
   2   2  16      845.84      842.12     17.91 o 
   3   2  16      435.52      379.78      9.90 o 
   4   2  16      509.90      529.04     14.53 o 
   5   2  16       36.79       44.33      6.95 o 
   6   2  16       23.84       32.78      8.34 o 
   7   2  16        8.87       20.64     18.37 o 
   0   3  16      611.25      658.42     23.56 o 
   1   3  16      314.64      266.58      7.63 o 
   2   3  16      198.04      220.24      7.55 o 
   3   3  16       10.98        3.95      4.65 o 
   4   3  16      226.21      298.28     13.34 o 
   5   3  16       16.22       17.14      7.91 o 
   6   3  16        5.76       -6.54     10.78 o 
   0   4  16       36.79       20.95      9.55 o 
   1   4  16      610.68      651.38     29.95 o 
   2   4  16       45.87       66.99     11.02 o 
   3   4  16      107.33      111.67     13.01 o 
   4   4  16        8.26       34.84     13.26 o 
   5   4  16       25.39       26.83      7.46 o 
   1   5  16       84.52       86.41     12.56 o 
   2   5  16       82.21       99.14     13.68 o 
   3   5  16       44.51       28.48     13.50 o 
   4   5  16       11.04        8.22     14.59 o 
   5   5  16       24.23       16.52     11.82 o 
   1   6  16       26.64       29.18     12.87 o 
   2   6  16      110.18      107.19     15.39 o 
   4   6  16       20.68        5.37     11.28 o 
   0   7  16       25.18       30.65     15.15 o 
   1   7  16       23.50       10.18     14.73 o 
   2   7  16       28.55       13.08     15.71 o 
   3   7  16        4.83       -1.54     15.43 o 
   2   8  16        6.96        5.25     14.27 o 
   1   0  17      508.73      380.46      9.70 o 
   2   0  17       10.44       13.74      2.57 o 
   3   0  17       15.00        7.12      6.26 o 
   4   0  17      178.79      160.51      7.97 o 
   5   0  17      234.61      225.71     18.82 o 
   6   0  17        1.03       -3.85     15.36 o 
   0   1  17      268.24      320.88     10.94 o 
   1   1  17      150.36      152.31      3.54 o 
   2   1  17      702.39      566.88     20.24 o 
   3   1  17      306.70      352.27      9.58 o 
   4   1  17        2.96       -4.40      4.40 o 
   5   1  17      118.68      108.65      7.68 o 
   6   1  17       15.06       18.61      7.37 o 
   7   1  17       18.89       10.70     18.33 o 
   0   2  17     5353.39     5307.49    110.12 o 
   1   2  17     2507.51     2543.51     43.78 o 
   2   2  17      799.73      896.96     21.21 o 
   3   2  17      143.33      119.52      7.75 o 
   4   2  17      545.41      529.47     12.80 o 
   5   2  17      111.56      112.85      7.77 o 
   6   2  17       12.52       20.82      8.10 o 
   7   2  17       11.83       -0.77     17.98 o 
   0   3  17       25.10       12.80      4.93 o 
   1   3  17      149.07      197.40     14.78 o 
   2   3  17      110.27       82.24      5.40 o 
   3   3  17      297.45      393.17     15.58 o 
   4   3  17       52.27       59.23      5.62 o 
   5   3  17       24.42       21.59      9.72 o 
   6   3  17       45.29       48.77     11.91 o 
   0   4  17     1367.67     1300.22     52.65 o 
   1   4  17      218.90      269.28     11.05 o 
   2   4  17       15.41        0.01      7.08 o 
   3   4  17       89.48      120.07      9.67 o 
   4   4  17      174.39      192.35     11.63 o 
   5   4  17       24.70       17.11     14.80 o 
   1   5  17        8.41       -1.54     11.16 o 
   3   5  17       71.60       56.13      9.93 o 
   4   5  17       18.58       15.29     14.90 o 
   5   5  17        1.90        2.71     10.65 o 
   1   6  17       24.22       32.64      9.55 o 
   2   6  17      130.90      160.79     11.68 o 
   3   6  17        5.18      -14.90     14.90 o 
   4   6  17        7.47       10.41     11.56 o 
   0   7  17        0.34       -5.28     14.76 o 
   2   7  17        1.80        6.37     15.74 o 
   3   7  17       36.95       35.86     16.20 o 
   0   0  18     3806.72     3785.06    117.74 o 
   1   0  18      706.97      821.80     18.07 o 
   2   0  18      955.83      986.92     27.64 o 
   3   0  18       19.44       20.01      5.22 o 
   4   0  18       11.61       15.81      8.13 o 
   5   0  18        3.56       -7.93      9.04 o 
   6   0  18      278.91      287.35     15.38 o 
   0   1  18        0.15       -2.29      2.29 o 
   1   1  18       74.61       89.90      3.12 o 
   2   1  18      842.44      704.33     23.10 o 
   3   1  18      100.33      122.83      5.34 o 
   4   1  18      167.81      154.34      8.46 o 
   5   1  18        1.03        0.07      6.79 o 
   6   1  18      102.95      110.53      9.03 o 
   7   1  18        1.89        0.77     18.33 o 
   0   2  18       10.75        1.67      3.50 o 
   1   2  18      578.43      701.46     30.86 o 
   2   2  18     1099.20     1160.89     41.26 o 
   3   2  18       10.12        6.01      3.89 o 
   4   2  18      587.56      644.88     18.57 o 
   5   2  18      383.36      397.35     18.40 o 
   6   2  18        9.80        6.37     17.21 o 
   7   2  18       17.86       13.78     18.79 o 
   0   3  18       13.07        3.43      6.89 o 
   1   3  18      280.89      315.94      7.51 o 
   2   3  18       59.80       87.05     15.29 o 
   3   3  18        6.11        7.88      7.04 o 
   4   3  18      203.08      194.25      9.10 o 
   5   3  18       26.39       16.25      6.22 o 
   6   3  18        1.04      -16.65     16.65 o 
   1   4  18      340.96      376.64     13.52 o 
   2   4  18       96.21      103.22      8.52 o 
   3   4  18      212.22      199.14     11.34 o 
   4   4  18       45.83       52.99     12.37 o 
   5   4  18        6.47        9.94     14.52 o 
   0   5  18       43.91       44.32     11.86 o 
   1   5  18       91.78       83.96     12.73 o 
   2   5  18       67.45       63.04     12.87 o 
   3   5  18       74.79       69.51     14.73 o 
   4   5  18       29.85       32.22     17.09 o 
   5   5  18       40.32       33.60      9.26 o 
   0   6  18       17.69        3.43     13.33 o 
   1   6  18       41.45       33.76     13.64 o 
   2   6  18        2.02        3.39     13.92 o 
   3   6  18        5.76        7.84     15.29 o 
   0   7  18        6.18       -8.33     15.15 o 
   2   7  18       15.24       -1.89     14.80 o 
   3   7  18       10.97       17.81     16.69 o 
   2   8  18       11.69       10.15     14.66 o 
   1   0  19        7.27        7.69      2.85 o 
   2   0  19     1463.60     1397.22     61.22 o 
   3   0  19       14.71       13.96      5.27 o 
   4   0  19       19.56       23.67      8.92 o 
   5   0  19        2.98       -0.87      9.34 o 
   6   0  19       62.47       58.82     10.21 o 
   0   1  19     1751.59     1800.65     63.82 o 
   1   1  19      724.48      644.01     13.50 o 
   2   1  19      530.98      490.54     10.66 o 
   3   1  19       79.98       85.56     10.64 o 
   4   1  19        9.28        8.36      5.01 o 
   5   1  19       22.40       32.16      6.46 o 
   6   1  19       11.13        0.29      8.43 o 
   7   1  19       12.46       30.19     18.33 o 
   0   2  19      546.87      531.99     40.78 o 
   1   2  19     1431.90     1440.50     48.10 o 
   2   2  19      284.03      276.27     11.03 o 
   3   2  19      126.49      131.46      7.61 o 
   4   2  19      168.28      185.34     10.70 o 
   5   2  19       61.46       55.93      7.53 o 
   6   2  19       11.38        9.79      9.31 o 
   7   2  19        2.46       19.17     18.79 o 
   0   3  19     1380.09     1452.63     38.06 o 
   1   3  19      621.58      660.91     18.95 o 
   2   3  19      281.36      239.61      9.58 o 
   3   3  19      139.24      126.20      8.41 o 
   4   3  19      222.02      179.56      6.94 o 
   5   3  19       12.91        7.83     12.35 o 
   6   3  19       24.78        0.00     16.65 o 
   1   4  19       41.29       44.08     10.53 o 
   3   4  19      459.18      497.95     24.89 o 
   4   4  19       41.39       31.71      7.54 o 
   5   4  19        4.09       -2.46     10.25 o 
   0   5  19      199.35      255.20     16.72 o 
   1   5  19      118.97      110.13     13.36 o 
   2   5  19      134.80      113.69     14.10 o 
   3   5  19      187.96      242.33     19.35 o 
   4   5  19       32.95       22.14     15.04 o 
   5   5  19        8.96        7.48     11.81 o 
   0   6  19       36.21       27.43     13.71 o 
   1   6  19       23.99       13.90      9.68 o 
   2   6  19       32.61       52.33     14.73 o 
   4   6  19       32.38       27.75     11.72 o 
   1   7  19        4.72        6.44     14.76 o 
   3   7  19        8.24        7.07     15.60 o 
   0   0  20     1617.69     1465.47     43.25 o 
   1   0  20       24.98       19.77      2.31 o 
   2   0  20      239.14      233.11      8.45 o 
   3   0  20      581.92      651.69     20.56 o 
   4   0  20      295.91      279.11     10.09 o 
   5   0  20       32.14       15.28     19.45 o 
   6   0  20        0.12       10.69     11.74 o 
   0   1  20      543.43      789.33     25.91 o 
   1   1  20      557.21      655.29     21.32 o 
   2   1  20      526.67      544.98     22.80 o 
   3   1  20      571.58      591.24     22.18 o 
   4   1  20       86.69       88.72      5.12 o 
   5   1  20      361.43      388.32     14.41 o 
   6   1  20        2.16       -0.23      7.70 o 
   7   1  20       16.73       37.47     18.72 o 
   0   2  20      715.26      752.59     46.93 o 
   1   2  20      702.62      681.28     22.78 o 
   2   2  20      128.66      128.23      6.97 o 
   3   2  20      181.86      189.05     10.47 o 
   4   2  20      255.37      287.57     10.53 o 
   5   2  20      218.66      215.94     12.02 o 
   6   2  20        3.76       13.06      9.82 o 
   7   2  20       34.28       18.82     12.22 o 
   0   3  20       41.49       40.69      7.31 o 
   1   3  20      292.27      241.16      7.76 o 
   2   3  20       31.06       30.96      6.45 o 
   3   3  20       95.62       79.13      5.82 o 
   4   3  20       76.48       78.82      6.49 o 
   5   3  20       17.69       32.03      6.60 o 
   6   3  20        7.32       -5.67     17.00 o 
   0   4  20     1564.80     1619.93     66.78 o 
   1   4  20      134.01      121.18     12.21 o 
   2   4  20        4.20       -7.52      7.52 o 
   3   4  20       14.74       -1.74      9.48 o 
   4   4  20       46.75       39.81     13.43 o 
   5   4  20       12.26        7.51     10.85 o 
   1   5  20       62.40       48.28     12.56 o 
   2   5  20       99.68      122.45     17.93 o 
   3   5  20       95.39      102.43     15.22 o 
   1   6  20       92.45       88.47     15.25 o 
   3   6  20       13.91       12.75     10.93 o 
   4   6  20        6.22        2.51     11.11 o 
   0   7  20        1.29       -1.89     15.15 o 
   3   7  20       25.60       -5.95     16.37 o 
   2   8  20        7.85       -7.14     15.04 o 
   1   0  21      237.33      202.67     15.31 o 
   2   0  21     2822.96     2734.35    114.15 o 
   3   0  21       12.07       18.06      8.85 o 
   4   0  21       60.84       49.66      7.08 o 
   5   0  21      369.90      291.31     13.92 o 
   6   0  21        4.48        4.62      9.98 o 
   0   1  21     3504.69     3920.13    123.48 o 
   1   1  21     2180.80     2362.25     85.80 o 
   2   1  21      669.66      565.79     13.25 o 
   3   1  21       99.96      118.50      6.56 o 
   4   1  21      208.51      220.52      9.39 o 
   5   1  21      129.81      134.15      7.26 o 
   6   1  21        2.65       14.71      8.46 o 
   0   2  21     4314.08     4919.50    274.67 o 
   1   2  21      522.75      475.01     23.04 o 
   2   2  21      767.03      775.92     18.95 o 
   3   2  21      342.44      368.99     10.78 o 
   4   2  21       40.03       30.31      7.17 o 
   5   2  21       10.71        4.84      7.04 o 
   6   2  21        4.80        4.34     17.35 o 
   0   3  21      524.19      600.69     24.59 o 
   1   3  21      158.40      115.72     18.00 o 
   2   3  21      130.40      120.07      6.47 o 
   3   3  21       63.50       37.78     11.58 o 
   4   3  21      263.47      258.45      8.93 o 
   5   3  21        5.98        5.32      7.25 o 
   6   3  21       16.74       19.03     16.72 o 
   2   4  21       40.80       35.30     11.02 o 
   3   4  21       48.43       28.49      8.93 o 
   4   4  21       20.10       33.49      9.97 o 
   5   4  21       17.92       27.43     11.30 o 
   0   5  21       41.87       44.92     12.28 o 
   3   5  21        1.23        3.20      9.68 o 
   4   5  21       18.87       17.73     10.74 o 
   0   6  21       13.45        4.20     13.36 o 
   1   6  21       49.73       49.43     14.45 o 
   3   6  21        0.79        9.17     10.82 o 
   4   6  21        6.25       14.23     10.96 o 
   0   7  21        0.50       16.30     15.92 o 
   3   7  21        5.01       -0.38     16.37 o 
   0   0  22     1580.70     2217.97    171.14 o 
   1   0  22        5.25        9.66      3.65 o 
   2   0  22       15.29       32.42     14.75 o 
   3   0  22       39.31       42.15     10.63 o 
   4   0  22       12.06        1.30      8.01 o 
   5   0  22       11.40       16.26      8.85 o 
   6   0  22        3.09        0.94     12.56 o 
   0   1  22       84.16      121.92      6.17 o 
   1   1  22     1513.99     1645.59     62.25 o 
   2   1  22      445.22      440.27     12.86 o 
   3   1  22       36.34       31.30      7.55 o 
   4   1  22      276.85      276.37     10.31 o 
   5   1  22       70.16       68.77      6.28 o 
   6   1  22       55.03       75.28     18.37 o 
   7   1  22        2.48      -11.47     18.37 o 
   0   2  22      746.27      677.85     29.65 o 
   1   2  22     1322.00     1564.39     30.03 o 
   2   2  22      161.54      157.23      7.34 o 
   3   2  22      131.20      134.25      8.89 o 
   4   2  22      125.33      130.67      7.86 o 
   5   2  22       13.49       21.05      8.93 o 
   6   2  22        2.53      -16.62     16.62 o 
   0   3  22      277.44      277.05     10.23 o 
   1   3  22      663.04      658.72     31.33 o 
   2   3  22      160.77      189.85     13.57 o 
   3   3  22      286.12      328.60     10.68 o 
   4   3  22      209.84      229.36     10.41 o 
   5   3  22        0.74       -7.26      8.24 o 
   6   3  22       43.36       64.01     12.78 o 
   2   4  22        2.37       -4.16     10.63 o 
   3   4  22      112.11      107.15     14.41 o 
   4   4  22      114.78      127.43     11.39 o 
   5   4  22       24.67       22.32     10.90 o 
   3   5  22       41.54       47.75     10.26 o 
   4   5  22       14.01        5.54     13.87 o 
   0   6  22        8.77       12.24     13.78 o 
   1   6  22       54.36       29.18     14.59 o 
   3   6  22        3.59      -13.12     15.39 o 
   1   7  22       18.91       21.03     10.96 o 
   2   7  22       21.52       16.76     16.02 o 
   3   7  22        8.08       -2.31     15.50 o 
   1   0  23        0.57        7.93      4.69 o 
   2   0  23      145.10      114.84      6.69 o 
   3   0  23        1.11       -3.72      6.28 o 
   4   0  23       17.70       21.44      9.04 o 
   5   0  23      208.73      217.20     10.67 o 
   6   0  23       47.70       76.23     17.63 o 
   0   1  23      103.86      116.52      8.59 o 
   1   1  23       64.62       50.34      5.44 o 
   2   1  23       21.65       16.53      4.81 o 
   3   1  23      340.89      327.98     20.52 o 
   4   1  23       26.78       40.15      5.16 o 
   5   1  23       26.10       24.47      6.69 o 
   6   1  23        6.12       -2.21     11.02 o 
   7   1  23       17.65       13.40     16.86 o 
   0   2  23      326.12      355.86     20.64 o 
   1   2  23      866.87      933.09     22.11 o 
   2   2  23      187.49      196.76     11.18 o 
   3   2  23       19.38       10.57      5.17 o 
   4   2  23       16.26       13.38      6.10 o 
   5   2  23       34.29       23.71      8.36 o 
   6   2  23       34.72       29.74     17.00 o 
   0   3  23      317.54      324.00     11.15 o 
   1   3  23      789.21      948.16     21.59 o 
   2   3  23      374.32      389.50     14.54 o 
   3   3  23      144.60      139.15      7.56 o 
   4   3  23      225.63      203.23      8.13 o 
   5   3  23      109.67      117.03      8.42 o 
   6   3  23        9.53        6.55     12.05 o 
   0   4  23      421.39      445.72     21.13 o 
   1   4  23       40.28       51.73      8.08 o 
   3   4  23        7.78       20.22     12.59 o 
   4   4  23        9.28       13.43     13.82 o 
   5   4  23       55.68       47.09     15.50 o 
   0   5  23       91.50       84.38     13.50 o 
   1   5  23       24.42       35.51     12.98 o 
   2   5  23      310.60      352.42     20.54 o 
   4   5  23       12.39        2.99     10.73 o 
   0   6  23      138.59      167.78     16.97 o 
   1   6  23       82.99       77.66     15.78 o 
   2   6  23       14.01        0.94     10.41 o 
   3   6  23        3.26       20.30     11.13 o 
   0   7  23        2.18       15.18     16.34 o 
   1   7  23       29.03       17.46     15.95 o 
   2   7  23       38.77       30.54     15.64 o 
   3   7  23       10.66       10.08     15.15 o 
   0   0  24     1772.25     1998.97     87.84 o 
   1   0  24        4.53        5.53      3.91 o 
   2   0  24        4.92        1.05      5.68 o 
   3   0  24       12.67        5.93      7.24 o 
   4   0  24      291.44      336.03     14.66 o 
   5   0  24       61.95       61.76     11.46 o 
   6   0  24        4.63       23.75     16.48 o 
   0   1  24        3.58       -3.93      3.93 o 
   1   1  24      651.97      651.48     33.27 o 
   2   1  24      468.90      587.31     27.43 o 
   3   1  24      205.01      222.51      9.88 o 
   4   1  24       29.12       24.07      5.70 o 
   5   1  24      186.07      203.86      7.89 o 
   6   1  24       26.98       26.98     10.44 o 
   0   2  24      545.75      536.23     29.13 o 
   1   2  24      133.74      163.93      9.41 o 
   2   2  24      312.48      305.01     10.17 o 
   3   2  24      522.19      547.10     12.53 o 
   4   2  24      129.94      118.58      7.18 o 
   5   2  24       95.33       91.94      9.14 o 
   6   2  24        0.78       -9.27     16.62 o 
   0   3  24      231.48      214.78     14.69 o 
   1   3  24       20.40        2.78      4.48 o 
   2   3  24        9.39        3.40      5.73 o 
   3   3  24       60.62       44.68      8.23 o 
   4   3  24       38.02       26.71      7.73 o 
   5   3  24       15.97       15.35      7.63 o 
   6   3  24       26.05       24.63     16.83 o 
   0   4  24        2.44      -10.84     10.84 o 
   1   4  24      149.17      172.15     13.89 o 
   2   4  24       21.49       21.12      8.50 o 
   3   4  24      146.00      116.66     11.70 o 
   5   4  24       58.83       35.48     13.22 o 
   0   5  24       77.80       76.44     13.54 o 
   1   5  24       26.48       20.26     13.01 o 
   4   5  24       21.48        5.60     10.87 o 
   1   6  24       95.07       95.50     15.57 o 
   2   6  24        9.66       -1.38     13.40 o 
   3   6  24       17.98       14.31     16.58 o 
   2   7  24       42.07       37.68     11.56 o 
   3   7  24       16.74        1.15     15.53 o 
   1   0  25      289.28      312.39     11.50 o 
   2   0  25     1215.36     1404.88     57.48 o 
   3   0  25      129.69       83.61     13.75 o 
   4   0  25        8.93       -4.93      7.38 o 
   5   0  25       83.11       94.13      9.66 o 
   0   1  25      215.97      247.45     39.90 o 
   1   1  25      213.30      254.92      7.28 o 
   2   1  25      375.36      386.60     13.39 o 
   3   1  25      166.94      184.74     11.84 o 
   4   1  25      240.31      224.80     10.76 o 
   5   1  25      112.93      116.53      8.56 o 
   6   1  25       16.15       17.59     11.94 o 
   0   2  25       55.79       47.09      5.38 o 
   1   2  25       56.94       61.10      4.83 o 
   2   2  25      519.04      586.05     24.21 o 
   3   2  25        8.60       17.83      9.03 o 
   4   2  25        2.93        3.89      5.57 o 
   5   2  25      113.05      106.89      9.84 o 
   6   2  25        9.24       16.51     18.09 o 
   0   3  25       83.76       90.05     10.53 o 
   1   3  25        5.71        3.55      5.45 o 
   2   3  25       30.03       21.86      6.97 o 
   3   3  25      148.74      157.12     11.18 o 
   4   3  25      204.65      163.43      9.30 o 
   5   3  25       50.19       12.94     15.18 o 
   6   3  25       21.62       -6.82     16.90 o 
   0   4  25      257.97      202.80     14.55 o 
   1   4  25       27.15       11.86     11.86 o 
   2   4  25      204.29      260.41     19.15 o 
   3   4  25       78.20       78.17     13.73 o 
   4   4  25       20.82       20.54     14.90 o 
   5   4  25        0.98       18.72     17.91 o 
   2   5  25       45.78       22.83     13.54 o 
   3   5  25       33.35       17.49     15.11 o 
   4   5  25       13.52       -3.43     14.45 o 
   0   6  25        1.27       -8.08     14.62 o 
   1   6  25       37.95       26.62     15.04 o 
   2   6  25      127.53      127.20     17.63 o 
   3   6  25       77.56       82.21     17.39 o 
   0   7  25       10.35       -4.20     16.76 o 
   1   7  25       17.91       13.71     16.37 o 
   2   7  25        6.41       -6.02     10.73 o 
   0   0  26     3213.93     4586.28    199.47 o 
   1   0  26       19.33       16.61      5.24 o 
   2   0  26      259.73      323.18     14.06 o 
   3   0  26      178.56      175.44     13.75 o 
   4   0  26       19.68       10.99      7.03 o 
   5   0  26      142.99      178.57     10.52 o 
   6   0  26       46.78       45.20     17.63 o 
   0   1  26      125.92      103.68      6.51 o 
   1   1  26      638.79      753.75     34.27 o 
   2   1  26        5.95       13.27      9.18 o 
   3   1  26      159.09      194.39      7.78 o 
   4   1  26       98.99      103.71      9.08 o 
   5   1  26       98.08      123.19      6.87 o 
   6   1  26        0.10      -11.00     15.81 o 
   0   2  26        0.04       -2.21      4.82 o 
   1   2  26      177.43      221.38     10.42 o 
   2   2  26        3.52        0.00      9.36 o 
   3   2  26       45.09       38.24      8.41 o 
   4   2  26       19.58       15.64      5.81 o 
   5   2  26       14.14       -2.77     10.25 o 
   6   2  26       44.49       22.39     12.39 o 
   0   3  26       66.62       52.12      9.34 o 
   1   3  26      124.66      151.55      6.02 o 
   2   3  26      200.79      207.82      8.15 o 
   3   3  26      249.60      263.25     17.46 o 
   4   3  26       10.98       18.60      7.78 o 
   5   3  26       67.81       70.43     13.94 o 
   0   4  26       19.96       14.03     11.30 o 
   1   4  26      165.93      161.73     13.92 o 
   2   4  26       20.55       21.22      9.82 o 
   3   4  26        8.24        5.97      7.48 o 
   1   5  26      219.03      226.88     12.50 o 
   2   5  26        3.90        9.50     12.24 o 
   3   5  26       99.41       65.60     11.31 o 
   4   5  26        9.24       20.19     15.25 o 
   0   6  26        1.65       -5.77     14.62 o 
   1   6  26       17.01       18.48     10.61 o 
   0   7  26       29.10       33.58     17.18 o 
   3   7  26        5.12       12.87     14.80 o 
   1   0  27       28.56       22.61      5.89 o 
   2   0  27      111.57      140.64     11.53 o 
   3   0  27        0.83        3.36      6.93 o 
   4   0  27      237.17      192.88     16.42 o 
   5   0  27      412.39      390.47     35.54 o 
   0   1  27      427.35      623.16     20.15 o 
   1   1  27     1650.30     1942.55     41.04 o 
   2   1  27      172.88      213.46      9.40 o 
   3   1  27      104.65      113.48      8.62 o 
   4   1  27      155.74      133.22      6.09 o 
   5   1  27        1.53       -3.77      6.25 o 
   0   2  27       53.25       63.61      6.07 o 
   1   2  27       33.60       38.24      4.34 o 
   2   2  27       64.16       56.63      7.32 o 
   3   2  27       58.35       61.91      6.75 o 
   4   2  27       71.21       72.45      7.24 o 
   5   2  27       25.79       23.81      9.22 o 
   6   2  27        1.67        7.00     17.07 o 
   0   3  27       21.73       37.68      6.77 o 
   1   3  27      191.64      170.44      7.44 o 
   2   3  27       28.69       22.72     13.08 o 
   4   3  27       14.90       23.84      9.48 o 
   5   3  27       37.39       36.11     11.67 o 
   6   3  27        4.70       -4.41     15.64 o 
   0   4  27       39.33       32.81     11.72 o 
   1   4  27      125.04      106.18      9.56 o 
   2   4  27        8.24        9.38      6.97 o 
   3   4  27       23.18       22.01      7.80 o 
   5   4  27       31.18       29.25     17.88 o 
   3   5  27      186.45      177.64     13.35 o 
   4   5  27       94.01      110.02     17.14 o 
   1   6  27        6.21        0.00     14.73 o 
   2   6  27       49.15       66.58     24.58 o 
   3   6  27        2.93        2.98     12.05 o 
   1   7  27        4.14        4.97     16.41 o 
   3   7  27        7.02       18.33     15.22 o 
   0   0  28        6.54       10.63      7.59 o 
   1   0  28      966.03     1187.08     36.14 o 
   2   0  28       43.79       60.72      6.27 o 
   3   0  28      419.95      433.95     19.99 o 
   4   0  28       43.84       49.89      9.69 o 
   5   0  28      121.38       95.78     12.03 o 
   6   0  28        0.29      -16.86     16.86 o 
   0   1  28      295.24      325.11     12.05 o 
   1   1  28       86.39       87.21      4.97 o 
   2   1  28      219.60      238.13     14.48 o 
   3   1  28       27.50       27.06      6.12 o 
   4   1  28       12.51       15.94      5.87 o 
   5   1  28       24.41       28.33      6.47 o 
   6   1  28       39.44       44.92     17.67 o 
   0   2  28        4.44       10.77      6.33 o 
   1   2  28       26.92       30.64      6.20 o 
   2   2  28       64.40       38.90     10.11 o 
   3   2  28      147.27      128.56      9.51 o 
   4   2  28       51.35       32.01      8.02 o 
   5   2  28        2.27        7.52     11.24 o 
   6   2  28       18.69       12.80     16.30 o 
   0   3  28        1.73       11.60      8.38 o 
   1   3  28       68.74       67.01      5.51 o 
   2   3  28       29.08       42.56      7.63 o 
   3   3  28       43.75       34.35      9.38 o 
   4   3  28       13.95        0.73     13.29 o 
   5   3  28       39.35       40.13     16.58 o 
   6   3  28       24.81       12.42     16.02 o 
   0   4  28      650.78      714.60     30.19 o 
   1   4  28       32.87       38.55     11.93 o 
   2   4  28      191.32      194.29     11.15 o 
   3   4  28      199.75      175.75     11.39 o 
   4   4  28      188.42      186.53     19.52 o 
   2   5  28       13.14       16.55      9.91 o 
   3   5  28       84.77       67.70     22.63 o 
   4   5  28       12.93        6.86     17.39 o 
   1   6  28       14.18       16.93     15.39 o 
   2   6  28        9.58       24.42     16.06 o 
   3   6  28       10.90       -8.75     15.18 o 
   1   0  29       47.42       42.02      6.44 o 
   2   0  29       91.84      136.82     11.82 o 
   3   0  29      128.28      135.03     13.57 o 
   4   0  29      178.75      181.47     26.74 o 
   5   0  29       12.31        4.52     21.01 o 
   0   1  29       20.18       14.12      5.66 o 
   1   1  29      114.07       85.53      5.03 o 
   2   1  29      143.01      143.05     10.18 o 
   3   1  29       42.73       37.51      6.44 o 
   4   1  29       79.38       69.53      6.52 o 
   5   1  29      124.44      142.39      7.24 o 
   6   1  29        3.21       11.09     12.38 o 
   0   2  29      539.84      583.43     22.67 o 
   1   2  29       31.28       38.48      5.41 o 
   2   2  29       99.64       86.97     12.35 o 
   3   2  29       58.19       65.07     12.07 o 
   4   2  29       11.69        6.64      9.67 o 
   5   2  29       92.16       87.09      9.42 o 
   0   3  29        0.73       -6.56      7.04 o 
   1   3  29       47.99       46.18      5.52 o 
   2   3  29        5.46       -8.36     10.63 o 
   3   3  29       92.71       89.15      9.80 o 
   4   3  29      145.62      125.03     17.21 o 
   5   3  29        1.46        8.88     10.94 o 
   1   4  29       89.77       82.38      9.17 o 
   2   4  29      137.17      117.12      8.26 o 
   3   4  29        4.45        8.47     14.59 o 
   5   4  29       15.92       13.78     17.04 o 
   1   5  29      213.89      254.98     13.46 o 
   2   5  29       71.25       79.66     10.93 o 
   4   5  29       36.05       31.52     17.81 o 
   1   6  29       15.44       21.58     15.81 o 
   2   6  29        7.61       10.70     11.35 o 
   2   7  29        0.14       -8.12     13.89 o 
   3   7  29        0.84       14.87     15.25 o 
   0   0  30      617.81      635.40     29.32 o 
   1   0  30      391.04      471.56     33.11 o 
   2   0  30      512.16      562.49     25.85 o 
   3   0  30      128.22      140.79      9.02 o 
   4   0  30      190.45      222.16     10.25 o 
   5   0  30       49.53       71.05     10.84 o 
   6   0  30        1.35        2.69     17.63 o 
   0   1  30        0.72        1.07      6.51 o 
   1   1  30       89.20      106.80      8.39 o 
   2   1  30      156.90      193.19      9.30 o 
   3   1  30      151.52      126.10      7.82 o 
   4   1  30      110.49      105.18      9.06 o 
   5   1  30        6.19       -7.99      7.99 o 
   6   1  30        0.15       -9.61     12.53 o 
   0   2  30        1.20       -6.08      6.08 o 
   1   2  30      200.42      197.82     16.30 o 
   2   2  30      112.54      122.54      8.73 o 
   3   2  30       42.09       21.55     11.96 o 
   4   2  30       24.50       27.64     10.21 o 
   5   2  30      116.06       90.94     11.81 o 
   6   2  30       46.80       27.78     15.25 o 
   0   3  30      182.39      211.68     14.38 o 
   1   3  30       20.06       22.74      5.29 o 
   2   3  30       34.10       28.45      8.33 o 
   3   3  30      223.08      251.25     18.30 o 
   4   3  30       91.65      100.68     16.83 o 
   5   3  30       22.48       25.03     11.14 o 
   6   3  30       14.10        7.98     16.37 o 
   0   4  30        0.76      -12.21     12.21 o 
   1   4  30       68.95       52.13      7.53 o 
   2   4  30       14.81       10.46     15.17 o 
   3   4  30        1.94        0.59      8.15 o 
   4   4  30       22.00        8.89     16.13 o 
   0   5  30       96.05       97.92     15.32 o 
   1   5  30       56.82       48.00     15.11 o 
   2   5  30       10.84        0.00     14.20 o 
   3   5  30       33.54       29.14     15.36 o 
   4   5  30        3.54       -8.50     17.39 o 
   1   6  30       12.27       10.15     16.02 o 
   3   6  30       19.63       14.48     13.75 o 
   1   0  31        1.47       -2.43      6.87 o 
   2   0  31       84.82       78.22     10.95 o 
   4   0  31       35.09       29.65      7.96 o 
   5   0  31       11.84       -0.34      9.42 o 
   0   1  31      596.73      723.51     22.49 o 
   1   1  31      126.06      128.02      8.89 o 
   2   1  31       20.73       23.85      7.77 o 
   3   1  31       64.51       67.69      8.76 o 
   4   1  31      197.38      212.85     15.83 o 
   5   1  31       26.07       38.98      7.30 o 
   0   2  31      195.30      267.08     20.34 o 
   1   2  31      262.42      315.60     16.23 o 
   2   2  31       80.24       88.68     20.01 o 
   3   2  31       66.93       96.73      9.99 o 
   4   2  31       37.63       35.64     10.46 o 
   5   2  31       13.96        5.54     11.58 o 
   6   2  31        8.32       -0.38     15.25 o 
   0   3  31        7.85       -7.25      7.25 o 
   1   3  31       27.97       23.68      5.94 o 
   2   3  31       62.66       94.84     23.89 o 
   4   3  31        1.79        3.18     15.60 o 
   5   3  31        6.14       -1.99     17.14 o 
   0   4  31      376.51      409.69     21.51 o 
   1   4  31       51.36       40.39      8.65 o 
   2   4  31        8.31       13.18     13.64 o 
   3   4  31        5.81       17.25     13.43 o 
   5   4  31        6.02        4.06     15.39 o 
   0   5  31        0.54       -7.84     14.13 o 
   1   5  31        4.91       -4.70     10.26 o 
   3   5  31        5.24        1.19     16.02 o 
   1   6  31       13.00        1.57     16.06 o 
   2   6  31        8.60        0.19     11.68 o 
   0   7  31        2.96       12.73     17.35 o 
   0   0  32      546.38      576.66     27.43 o 
   1   0  32      395.48      549.23     26.88 o 
   2   0  32       80.03       88.54     12.42 o 
   3   0  32       14.17        6.42      7.54 o 
   4   0  32        2.52        1.07      8.01 o 
   5   0  32       69.13       80.62     11.75 o 
   6   0  32       17.99        9.97     18.02 o 
   0   1  32       16.81       19.44      6.65 o 
   1   1  32      149.11      163.94      6.37 o 
   2   1  32      121.02      151.43      9.32 o 
   3   1  32       43.87       36.66      9.20 o 
   4   1  32       59.33       45.76     19.35 o 
   5   1  32       24.87       15.73      7.22 o 
   6   1  32       14.97        8.08     16.93 o 
   0   2  32       97.35       84.83     11.30 o 
   1   2  32      170.35      194.68      9.88 o 
   2   2  32      102.51       90.88     10.77 o 
   4   2  32        0.13       -4.23     15.43 o 
   5   2  32       16.85       16.44     16.83 o 
   6   2  32       20.00        8.22     16.02 o 
   0   3  32       71.86       84.97     13.01 o 
   1   3  32       47.43       46.63      8.34 o 
   2   3  32       84.32       78.47     14.06 o 
   5   3  32       27.04       16.34     17.14 o 
   0   4  32       51.56       46.70     12.38 o 
   1   4  32       79.45       79.14     12.22 o 
   2   4  32      299.55      288.79     19.49 o 
   3   4  32       95.94       89.26     11.83 o 
   4   4  32       92.46       85.50     18.19 o 
   2   5  32        7.83        7.73     14.27 o 
   3   5  32        1.75       10.47     10.94 o 
   0   6  32        0.09       22.25     16.41 o 
   2   6  32        7.45       -0.77     16.55 o 
   3   6  32        2.17       -1.54     14.17 o 
   2   7  32       11.73       -1.54     14.76 o 
   1   0  33        6.98        5.51      7.12 o 
   2   0  33        1.10       10.84     10.11 o 
   5   0  33       11.82      -11.80     13.15 o 
   0   1  33      111.11      130.96      8.25 o 
   1   1  33       87.57       72.32      5.45 o 
   2   1  33       60.37       75.17     14.15 o 
   3   1  33        4.93        4.48      8.33 o 
   4   1  33       54.47       69.38     12.75 o 
   5   1  33       49.25       60.77      8.46 o 
   0   2  33        4.44       16.69     11.26 o 
   1   2  33       28.71       44.45      7.73 o 
   2   2  33        3.69        6.33     10.77 o 
   3   2  33       35.92       28.44     13.22 o 
   4   2  33       41.69       23.91     10.59 o 
   5   2  33       56.78       37.57     17.21 o 
   0   3  33       32.96       48.45     11.82 o 
   1   3  33       33.88       42.57      7.12 o 
   2   3  33       90.73       75.80     11.14 o 
   3   3  33        6.90       -5.25     12.77 o 
   0   4  33       41.44       38.33      8.84 o 
   1   4  33       15.30       17.29      7.69 o 
   2   4  33       67.55       45.89     10.53 o 
   3   4  33       35.87       31.80     15.71 o 
   5   4  33        2.82       -1.61     15.78 o 
   1   5  33      106.11      111.49     16.44 o 
   2   5  33       28.04       19.35     15.08 o 
   3   5  33       29.91       57.48     17.28 o 
   0   6  33        5.44       -3.53     16.44 o 
   1   6  33       14.71       21.56     11.75 o 
   3   6  33       16.09        7.31     14.59 o 
   0   0  34       65.15       56.53     10.42 o 
   1   0  34       87.62      117.75     35.30 o 
   2   0  34        3.33        5.60     10.46 o 
   0   1  34        0.27       -3.58     11.37 o 
   1   1  34      373.80      424.01     13.18 o 
   2   1  34       89.70      105.92      8.57 o 
   3   1  34      214.07      180.97     10.82 o 
   4   1  34       38.69       38.60     15.49 o 
   5   1  34       34.40       36.22     10.02 o 
   0   2  34      117.11      134.51     12.94 o 
   1   2  34       87.16       99.60     14.61 o 
   2   2  34       59.95       73.88     13.78 o 
   3   2  34       47.65       40.93     13.64 o 
   4   2  34       43.80       26.27     10.85 o 
   0   3  34        8.98       13.20      7.84 o 
   1   3  34       92.13       86.86     15.27 o 
   2   3  34       77.35       63.30     10.01 o 
   3   3  34      143.56      173.87     17.07 o 
   0   4  34       14.44        3.64      9.30 o 
   1   4  34       71.55       60.27      8.28 o 
   2   4  34       99.19       88.67     11.25 o 
   3   4  34       21.96        9.80     10.98 o 
   4   4  34       43.40       47.19     17.77 o 
   0   5  34       66.01       69.23     15.85 o 
   1   5  34        5.99      -10.60     10.60 o 
   2   5  34        7.92       21.10     10.87 o 
   3   5  34        0.58      -10.99     10.99 o 
   0   6  34       21.33       -1.19     16.86 o 
   1   6  34        2.50       22.98     16.76 o 
   2   6  34        8.96        3.44     10.57 o 
   1   0  35        6.83        7.88      9.10 o 
   2   0  35        0.93       -4.09     10.81 o 
   4   0  35      147.15      108.45     15.04 o 
   0   1  35        4.54        4.34      7.92 o 
   1   1  35       29.71       31.00      5.28 o 
   2   1  35      128.09      172.84     20.76 o 
   3   1  35       15.16        0.00     11.09 o 
   4   1  35      124.65      121.31      9.43 o 
   0   2  35      171.23      216.16     16.23 o 
   1   2  35      137.45      124.61      9.46 o 
   2   2  35      174.28      178.69     10.59 o 
   3   2  35       99.95       98.86     14.52 o 
   4   2  35       37.08       21.48     14.97 o 
   0   3  35      159.71      167.99     16.37 o 
   1   3  35       86.12      106.48     10.21 o 
   2   3  35       47.19       54.92     14.80 o 
   3   3  35       22.21       14.23     10.05 o 
   0   4  35       94.30      106.14     10.64 o 
   1   4  35       24.20        6.28      9.95 o 
   2   4  35       99.78       84.24     15.25 o 
   3   4  35       18.15        8.72     10.71 o 
   5   4  35        3.76       -9.27     16.55 o 
   1   5  35        5.00        8.90     10.79 o 
   2   5  35       13.35       25.33     16.48 o 
   1   6  35        6.02       15.43     17.00 o 
   2   6  35       16.53       10.67     10.64 o 
   3   6  35        4.51       -9.27     14.66 o 
   0   0  36     1104.38     1128.73     49.43 o 
   1   0  36      895.26     1077.18     96.59 o 
   2   0  36       46.37       51.77     13.05 o 
   5   0  36       11.42      -16.06     16.06 o 
   0   1  36       16.03       15.93      7.79 o 
   1   1  36       16.31       21.23      6.60 o 
   2   1  36       44.24       42.60     15.22 o 
   3   1  36      176.26      147.80     15.64 o 
   4   1  36       10.69       14.44     11.13 o 
   0   2  36       58.57       35.89     12.10 o 
   1   2  36       14.16       12.58      8.71 o 
   2   2  36       45.19       29.76     10.20 o 
   3   2  36        7.58        5.63     12.87 o 
   4   2  36       39.72       33.93     15.01 o 
   0   3  36       42.46       49.50     13.08 o 
   1   3  36      157.35      173.99      9.03 o 
   2   3  36       92.04       93.96     15.57 o 
   3   3  36       66.94       86.91     26.50 o 
   4   3  36       18.78        9.06     14.73 o 
   0   4  36        1.51        0.16      9.62 o 
   1   4  36       56.74       37.27     10.53 o 
   2   4  36       85.51       85.38     11.56 o 
   3   4  36       80.83       95.03     12.01 o 
   0   5  36        4.39       -1.99     15.11 o 
   1   5  36        7.96        0.77     14.94 o 
   2   5  36       39.44       11.68     16.51 o 
   0   6  36       20.05        3.95     16.97 o 
   2   6  36        2.89        5.42     13.99 o 
   1   0  37       90.59       99.24     16.27 o 
   2   0  37        0.40        8.19     11.54 o 
   5   0  37       66.68       58.56     16.86 o 
   0   1  37       25.36       20.16      9.92 o 
   1   1  37      174.21      187.95      8.13 o 
   2   1  37       91.87       63.75      8.91 o 
   3   1  37       29.46       25.08     13.64 o 
   4   1  37       70.07       69.08     13.64 o 
   0   2  37        7.35        2.34     12.10 o 
   1   2  37      107.10      135.30     10.18 o 
   2   2  37       46.35       25.96     12.63 o 
   4   2  37       16.27       26.87     15.01 o 
   0   3  37        0.00       -8.71     12.70 o 
   1   3  37       98.57       95.34     10.66 o 
   2   3  37      135.49      142.50     11.09 o 
   3   3  37       37.26       31.10     11.10 o 
   0   4  37       80.42       73.61     10.37 o 
   1   4  37       33.76       38.58      8.60 o 
   2   4  37        5.57        5.40     10.98 o 
   3   4  37       54.14       52.82     15.71 o 
   0   6  37        0.39        0.80     17.00 o 
   2   6  37        5.41        0.00     14.41 o 
   0   0  38     1438.05     1545.20     68.78 o 
   1   0  38      127.38      149.14     14.80 o 
   2   0  38        9.25       18.58     11.89 o 
   0   1  38      885.92     1084.12     34.55 o 
   1   1  38      291.41      297.27     11.29 o 
   2   1  38      184.96      188.40     13.52 o 
   3   1  38        0.00        7.00     13.22 o 
   4   1  38       59.89       30.72     13.22 o 
   0   2  38       66.54       81.41     13.75 o 
   1   2  38      144.99      142.27     11.56 o 
   2   2  38      124.54      117.54     14.55 o 
   3   2  38        9.49        4.83     13.29 o 
   0   3  38        5.60        2.76     14.31 o 
   1   3  38      111.14      114.57     10.72 o 
   2   3  38       13.04        3.45      9.62 o 
   3   3  38       50.20       41.79     10.74 o 
   0   4  38       15.18        3.22     12.49 o 
   1   4  38       24.95       13.85      8.53 o 
   2   4  38       13.88        1.96     14.45 o 
   3   4  38       11.44       11.95     11.42 o 
   0   5  38       12.28       37.92     16.37 o 
   1   5  38        2.63       -1.19     15.39 o 
   0   6  38       14.92        5.14     17.42 o 
   1   6  38       26.83       34.21     17.32 o 
   2   6  38       21.48        9.76     14.83 o 
   1   0  39       25.41       24.58      8.57 o 
   2   0  39        0.31       17.46     12.63 o 
   0   1  39        9.79       15.02     12.82 o 
   1   1  39       13.60        3.68      6.07 o 
   2   1  39       37.85       29.00      9.50 o 
   3   1  39      135.10       91.76     15.11 o 
   4   1  39        9.76        2.34     12.84 o 
   0   2  39      333.53      412.80     22.74 o 
   1   2  39      233.34      182.24     11.50 o 
   2   2  39       78.77      122.76     16.41 o 
   3   2  39       83.90       88.22     10.44 o 
   0   3  39       13.59       43.34     13.92 o 
   1   3  39       52.77       74.42     10.82 o 
   2   3  39       57.28       50.80     14.41 o 
   3   3  39        0.82       -9.89     10.16 o 
   0   4  39       65.66       64.47     14.13 o 
   1   4  39       14.73        3.21      8.04 o 
   2   4  39       16.97       -6.62     10.84 o 
   3   4  39        0.45      -17.60     17.60 o 
   1   5  39        0.38        8.99     11.30 o 
   0   6  39       19.72        7.94     17.07 o 
   2   6  39        4.82       -3.11     14.48 o 
   0   0  40        8.68        8.57     12.07 o 
   1   0  40       10.63       16.85      9.24 o 
   2   0  40       52.17       53.03     13.36 o 
   0   1  40       19.69       22.03      8.95 o 
   1   1  40      542.76      627.39     21.14 o 
   2   1  40      536.12      645.78     48.07 o 
   3   1  40       31.00       26.38     14.31 o 
   0   2  40       71.00       78.92     14.59 o 
   1   2  40      251.49      266.59     16.69 o 
   2   2  40       49.87       37.08     15.60 o 
   3   2  40        0.62       -1.85     14.34 o 
   0   3  40        0.03       18.72     13.92 o 
   1   3  40        4.24       -4.13     13.19 o 
   2   3  40      143.96      130.84     17.91 o 
   3   3  40       17.38       19.61     10.57 o 
   0   4  40        0.02       12.52     14.94 o 
   1   4  40        9.70        3.36     12.75 o 
   2   4  40       32.04       28.93     15.64 o 
   3   4  40        1.49       -3.45     11.66 o 
   1   0  41      780.04      829.68     27.58 o 
   2   0  41        8.78       -0.73     12.59 o 
   0   1  41      209.04      199.23     12.45 o 
   1   1  41      214.85      268.96      9.40 o 
   2   1  41      127.13       92.88     13.56 o 
   0   2  41      165.32      205.21     17.56 o 
   1   2  41      147.54      129.14     11.34 o 
   2   2  41       12.85       25.96     13.75 o 
   3   2  41       38.39       38.52     16.90 o 
   0   3  41       35.20        9.55     15.95 o 
   1   3  41      119.17      147.01     12.45 o 
   2   3  41       76.91       43.62     15.18 o 
   3   3  41       32.43       16.39     10.57 o 
   0   4  41       35.09       26.24     16.16 o 
   1   4  41       66.99       45.24      9.26 o 
   2   4  41       23.78       22.22     11.21 o 
   3   4  41        3.23        7.31     16.27 o 
   0   5  41        0.68        8.43     16.48 o 
   0   0  42      137.72      192.02     16.62 o 
   1   0  42       27.14       25.71      9.57 o 
   2   0  42      382.43      388.10     21.86 o 
   0   1  42        0.53        9.44     10.93 o 
   1   1  42      271.93      360.56     15.16 o 
   2   1  42       46.72       66.13     10.04 o 
   3   1  42       52.78       44.18     15.36 o 
   0   2  42      195.29      224.42     19.59 o 
   1   2  42      245.51      282.75     14.07 o 
   2   2  42      213.46      180.72     17.28 o 
   3   2  42      106.87      112.93     18.40 o 
   0   3  42       10.66        9.59     14.38 o 
   1   3  42       43.87       44.88     11.98 o 
   2   3  42       31.72       37.19     15.18 o 
   3   3  42        3.34        5.60     15.67 o 
   0   4  42       44.39       47.30     16.58 o 
   1   4  42        8.31        7.57     10.99 o 
   2   4  42       20.19       -2.34     14.87 o 
   0   5  42        2.95      -15.71     15.71 o 
   1   0  43      171.68      191.37     12.48 o 
   3   0  43       37.11       36.49     16.97 o 
   0   1  43        6.75        5.93     10.05 o 
   1   1  43      306.38      329.56     11.58 o 
   2   1  43        1.53       -3.10     11.77 o 
   3   1  43      131.38      121.08     16.90 o 
   0   2  43      125.53      126.95     16.65 o 
   1   2  43      188.45      181.88     20.85 o 
   2   2  43        4.39        0.73     14.48 o 
   3   2  43       26.88       12.84     16.86 o 
   0   3  43        0.02       -5.98     14.76 o 
   1   3  43      167.70      185.85     13.52 o 
   2   3  43        3.72       15.57     15.18 o 
   0   4  43        6.50       -6.47     14.97 o 
   1   4  43       53.29       61.20     11.26 o 
   2   4  43       24.16       19.94     16.06 o 
   0   0  44      499.06      597.86     30.72 o 
   1   0  44        1.65       -6.04     10.24 o 
   2   0  44       44.81       52.54     14.45 o 
   3   0  44        0.57       13.61     16.93 o 
   0   1  44      274.14      291.70     14.36 o 
   1   1  44       39.89       51.35      7.46 o 
   2   1  44      133.21      127.94     11.41 o 
   3   1  44        7.19        5.11     15.29 o 
   0   2  44      506.88      641.83     32.36 o 
   1   2  44        5.04        7.03     10.48 o 
   2   2  44       16.89       17.84     15.22 o 
   0   3  44      126.40      125.13     18.89 o 
   1   3  44       19.54       10.84     11.54 o 
   2   3  44       28.78        7.21     15.57 o 
   0   4  44        8.32        1.22     17.00 o 
   1   4  44        5.88        6.95     11.13 o 
   1   0  45      262.23      288.59     14.38 o 
   2   0  45       15.04       49.96     16.30 o 
   3   0  45      111.32       89.63     16.58 o 
   0   1  45       21.86       21.88     11.38 o 
   1   1  45       40.84       57.49      7.93 o 
   2   1  45       21.33       16.05     10.13 o 
   3   1  45       46.20       32.22     11.13 o 
   0   2  45       15.24      -15.43     15.43 o 
   1   2  45       55.94       50.40     11.07 o 
   2   2  45       15.33       17.84     15.25 o 
   0   3  45        0.13       -6.79     16.02 o 
   1   3  45       75.58       67.01     13.16 o 
   2   3  45       30.29       40.69     15.99 o 
   0   4  45        7.81        9.31     16.20 o 
   1   4  45       16.96        9.88     11.45 o 
   0   0  46       50.63       43.97     15.32 o 
   1   0  46        7.59       -5.06     10.44 o 
   2   0  46       24.35       22.21     14.80 o 
   3   0  46        1.34       -2.55     15.39 o 
   0   1  46       26.75       16.35     10.42 o 
   1   1  46       92.81      100.64      8.26 o 
   2   1  46       18.62       28.03     11.06 o 
   3   1  46       76.13       55.59     16.16 o 
   0   2  46      242.79      307.85     23.47 o 
   1   2  46       71.06       84.78     18.84 o 
   2   2  46        3.76      -17.11     17.11 o 
   0   3  46        1.77        4.41     18.44 o 
   1   3  46       13.01        3.95     12.24 o 
   0   4  46       16.38       15.39     14.20 o 
   1   0  47       14.60        5.13     11.38 o 
   2   0  47        4.10        6.65     14.80 o 
   0   1  47       55.98       66.85     20.17 o 
   1   1  47       23.63       15.90      7.55 o 
   2   1  47        5.58       -4.32     10.53 o 
   0   2  47       28.31        5.56     16.65 o 
   1   2  47       25.87       36.97     11.65 o 
   2   2  47        6.70       10.04     16.02 o 
   0   3  47       85.54       48.49     17.67 o 
   1   3  47       30.39       19.91     16.63 o 
   0   0  48      152.12      134.30     17.46 o 
   1   0  48       27.60       28.92     11.80 o 
   2   0  48       42.29       30.37     17.42 o 
   0   1  48        0.06        1.05     11.01 o 
   1   1  48       10.77       13.88      7.92 o 
   2   1  48       15.21       12.67     11.07 o 
   0   2  48        2.46       -7.14     18.65 o 
   1   2  48        6.72       -1.01     12.03 o 
   0   3  48       34.78       40.13     18.05 o 
   1   0  49       10.19        9.59     11.32 o 
   2   0  49        8.79        8.89     15.92 o 
   0   1  49       73.92       89.10     13.43 o 
   1   1  49        4.05        3.88      9.86 o 
   2   1  49        2.42        4.51     17.32 o 
   0   2  49       28.70        9.13     16.69 o 
   1   2  49        0.33       23.19     18.82 o 
   0   0  50       33.33       36.35     16.58 o 
   1   0  50        9.43       -3.97     11.48 o 
   0   1  50       41.17       58.39     12.73 o 
   1   1  50       15.17        9.93     10.23 o 
   1   0  51       31.37       12.63     18.40 o 
   0   1  51        1.48       -6.75     16.27 o 
   1   1  51        7.58        6.96     18.58 o 
   0   1  52       15.33       13.92     18.68 o 
                                                 
